# Supplementary material for: Rare genetic variants in the endocannabinoid system genes CNR1 and DAGLA are associated with neurological phenotypes in humans
Source: PLoS One. 2017 Nov 16;12(11):e0187926. doi: 10.1371/journal.pone.0187926 (PMC5690672; doi:10.1371/journal.pone.0187926)
Supplement: S1 Table — Column 2 lists the genes contained in the NucSEEK gene panel. (XLSX) [file pone.0187926.s001.xlsx]

## Sheet: Sheet1
EpiSEEK genes	NucSEEK genes
ABAT	AAAS
ABCC2	AADAT
ABCC8	AARS2
ACOX1	AASS
ACY1	ABAT
ADCK3	ABCA9
ADSL	ABCB10
AGA	ABCB6
AGTR2	ABCB7
AHI1	ABCB8
AKT3	ABCC12
ALDH4A1	ABCC8
ALDH5A1	ABCC9
ALDH7A1	ABCD1
ALG1	ABCD2
ALG11	ABCD3
ALG12	ABCF2
ALG13	ABHD10
ALG2	ABHD11
ALG3	ACAA1
ALG6	ACAA2
ALG8	ACACA
ALG9	ACACB
AMT	ACAD10
APTX	ACAD11
ARFGEF2	ACAD8
ARG1	ACAD9
ARHGEF9	ACADL
ARL13B	ACADM
ARSA	ACADS
ARSB	ACADSB
ARX	ACADVL
ASAH1	ACAT1
ASPA	ACAT2
ASPM	ACHE
ATIC	ACLY
ATN1	ACN9
ATP1A2	ACO1
ATP1A3	ACO2
ATP2A2	ACOT13
ATP5A1	ACOT2
ATP6AP2	ACOT7
ATP6V0A2	ACOT9
ATP7A	ACOX3
ATPAF2	ACP6
ATR	ACSF2
ATRX	ACSF3
B4GALT1	ACSL1
BCKDHA	ACSL4
BCKDHB	ACSL5
BCKDK	ACSL6
BCS1L	ACSM1
BRAF	ACSM2A
BRAT1	ACSM3
BRD2	ACSM4
BTD	ACSM5
BUB1B	ACSS1
C12orf57	ACYP2
C12orf65	ADCK1
CACNA1A	ADCK2
CACNA1H	ADCK3
CACNB4	ADCK4
CASK	ADCK5
CASR	ADHFE1
CBL	ADO
CC2D2A	ADSL
CCDC88C	AFG3L2
CCL2	AGK
CDK5RAP2	AGMAT
CDKL5	AGPAT5
CDON	AGPS
CENPJ	AGR2
CEP152	AGXT
CEP290	AGXT2
CHD2	AHCY
CHRNA2	AIFM1
CHRNA4	AIFM2
CHRNA7	AIFM3
CHRNB2	AK2
CLCN2	AK3
CLCNKA	AKAP1
CLCNKB	AKAP10
CLN3	AKAP4
CLN5	AKR1B15
CLN6	AKR7A2
CLN8	AKT1
CNR1	AKT2
CNR2	ALAS1
CNTN2	ALAS2
CNTNAP2	ALDH18A1
COG1	ALDH1B1
COG4	ALDH1L1
COG5	ALDH1L2
COG6	ALDH2
COG7	ALDH3A2
COG8	ALDH4A1
COL18A1	ALDH5A1
COL4A1	ALDH6A1
COQ2	ALDH7A1
COQ9	ALDH9A1
COX10	ALKBH7
COX15	AMACR
CPT1A	AMT
CPT2	ANK2
CSTB	ANKRD26
CTSA	APEX2
CTSD	APOA1BP
CTSF	APOOL
CUL4B	APOPT1
CYP2C19	APTX
CYP2C9	ARG2
CYP3A4	ARMC1
CYP3A5	ARMC10
DAGLA	ARMC4
DBT	ARMS2
DCLK2	ARSA
DCX	AS3MT
DDC	ASAH2
DDOST	ASS1
DEPDC5	ATAD1
DHCR7	ATAD3A
DLD	ATAD3B
DLGAP2	ATIC
DNAJC5	ATP10D
DOLK	ATP5A1
DPAGT1	ATP5B
DPM1	ATP5C1
DPM3	ATP5D
DPYD	ATP5E
DYRK1A	ATP5F1
EFHC1	ATP5G1
EFHC2	ATP5G2
EIF2B1	ATP5G3
EIF2B2	ATP5H
EIF2B3	ATP5I
EIF2B4	ATP5J
EIF2B5	ATP5J2
ELP4	ATP5L
EMX2	ATP5O
EOMES	ATP5S
EPM2A	ATP5SL
ETFA	ATP7B
ETFB	ATP8B1
ETFDH	ATPAF1
FAAH	ATPAF2
FGD1	ATPIF1
FGF8	ATXN7
FGFR3	AUH
FH	AURKAIP1
FKRP	BAD
FKTN	BAK1
FLNA	BAX
FLVCR2	BBOX1
FOLR1	BCAT1
FOXG1	BCAT2
FOXH1	BCKDHA
FUCA1	BCKDHB
GABBR1	BCKDK
GABBR2	BCL2
GABRA1	BCL2L13
GABRA2	BCS1L
GABRA3	BDH1
GABRA4	BHMT
GABRA5	BID
GABRA6	BLOC1S1
GABRB1	BOLA1
GABRB2	BOLA3
GABRB3	BPHL
GABRD	BTD
GABRE	C10orf10
GABRG1	C10orf2
GABRG2	C12ORF65
GABRG3	C14orf159
GABRP	C14orf2
GABRQ	C15orf48
GABRR1	C17orf89
GABRR2	C19orf70
GABRR3	C1QBP
GALC	C20orf24
GALNS	C21orf33
GAMT	C2orf47
GATM	C6orf136
GCDH	C6orf203
GCSH	C6orf57
GFAP	C7orf55
GJD2	CA5A
GLB1	CA5B
GLDC	CACNA1A
GLI2	CACNA1S
GLI3	CACNA2D1
GLRA1	CARKD
GLRB	CARS2
GLUD1	CASP8
GLUL	CBR4
GNE	CBS
GNPTAB	CCBL2
GNPTG	CCDC136
GNS	CCDC51
GOSR2	CCDC58
GPC3	CCDC90B
GPHN	CCT7
GPR55	CDC42BPA
GPR56	CDC42BPB
GPR98	CDC42BPG
GRIA3	CDKL5
GRIN1	CECR5
GRIN2A	CERK
GRIN2B	CFTR
GUSB	CHAT
HCN1	CHCHD1
HCN2	CHCHD10
HCN3	CHCHD2
HCN4	CHCHD3
HERC2	CHCHD4
HEXA	CHCHD7
HEXB	CHDH
HGSNAT	CHRNA4
HNRNPU	CHRNB2
HPD	CISD1
HRAS	CISD2
HSD17B10	CKB
HSD17B4	CKM
HYAL1	CKMT1A
IDH2	CKMT1B
IDS	CKMT2
IDUA	CLCN1
INPP5E	CLCN2
IQSEC2	CLCN5
JRK	CLCN7
KANSL1	CLCNKB
KAT6B	CLIC4
KCNA1	CLN3
KCNAB1	CLN5
KCNJ1	CLN6
KCNJ10	CLN8
KCNJ11	CLPB
KCNMA1	CLPP
KCNQ2	CLPX
KCNQ3	CLYBL
KCNT1	CMC1
KCNV2	CNR1
KCTD7	COA5
KDM5C	COA6
KIAA1279	COMT
KMT2D	COMTD1
KRAS	COQ10A
L2HGDH	COQ10B
LAMA2	COQ2
LARGE	COQ3
LBR	COQ4
LGI1	COQ5
LIAS	COQ6
LIG4	COQ7
LRPPRC	COQ9
MAGI2	COX10
MAGT1	COX11
MAP2K1	COX14
MAP2K2	COX15
MAPK10	COX16
MBD5	COX17
MCOLN1	COX18
MCPH1	COX19
ME2	COX20
MECP2	COX4I1
MED12	COX4I2
MED17	COX5A
MEF2C	COX5B
MFSD8	COX6A1
MGAT2	COX6A2
MGLL	COX6B1
MGME1	COX6B2
MLC1	COX6C
MMACHC	COX7A1
MOCS1	COX7A2
MOCS2	COX7A2L
MOGS	COX7B
MPDU1	COX7B2
MPI	COX7C
MTHFR	COX8A
MTOR	COX8C
MTR	CPOX
MTRR	CPS1
NAGLU	CPT1A
NDE1	CPT1B
NDUFA1	CPT1C
NDUFA2	CPT2
NDUFAF6	CRAT
NDUFS1	CRLS1
NDUFS3	CROT
NDUFS4	CRY1
NDUFS7	CS
NDUFS8	CTPS2
NDUFV1	CTSD
NEDD4L	CTU1
NEU1	CYB5A
NF1	CYB5B
NGLY1	CYB5R1
NHEJ1	CYB5R2
NHLRC1	CYB5R3
NIPBL	CYBA
NODAL	CYBB
NOTCH3	CYC1
NPC1	CYCS
NPC2	CYP11A1
NPHP1	CYP11B1
NRAS	CYP11B2
NRXN1	CYP24A1
OFD1	CYP27A1
OPA1	CYP27B1
OPHN1	D2HGDH
PAFAH1B1	DACT2
PAK3	DAP3
PANK2	DARS2
PAX6	DBT
PC	DCAF5
PCDH19	DCAKD
PCNT	DDAH1
PDHA1	DDC
PDHX	DDX28
PDSS1	DECR1
PDSS2	DGUOK
PEX1	DHODH
PEX10	DHRS1
PEX12	DHRS4
PEX13	DHTKD1
PEX14	DHX29
PEX16	DIABLO
PEX19	DISC1
PEX2	DLAT
PEX26	DLD
PEX3	DLST
PEX5	DMGDH
PEX6	DMPK
PEX7	DNAJA3
PGK1	DNAJC11
PGM1	DNAJC15
PHF6	DNAJC19
PHGDH	DNAJC27
PIGV	DNAJC30
PIK3CA	DNAJC4
PIK3R2	DNAJC5
PLA2G6	DNM1L
PLCB1	DPYD
PLP1	DRG2
PMM2	DTNBP1
PNKP	DUS2
PNPO	DUSP16
POLG	DUSP26
POMGNT1	DUT
POMT1	E2F1
POMT2	EARS2
PPT1	ECH1
PQBP1	ECHDC3
PRICKLE1	ECHS1
PRICKLE2	ECI1
PRODH	ECI2
PRRT2	ECSIT
PSAP	EEFSEC
PSAT1	EFHD1
PTCH1	EHHADH
PTPN11	ELAC2
QDPR	ELN
RAB39B	EMC2
RAB3GAP1	ENDOG
RAF1	ENO1
RAI1	ENO3
RARS2	ETFA
RBFOX1	ETFB
RELN	ETFDH
RFT1	ETHE1
RNASEH2A	EXOG
RNASEH2B	FAAH
RNASEH2C	FAHD1
RPGRIP1L	FAHD2A
RTTN	FAM136A
SAMHD1	FAM162A
SCARB2	FAM210A
SCN10A	FAM213A
SCN11A	FAM65C
SCN1A	FARS2
SCN1B	FASN
SCN2A	FASTK
SCN2B	FASTKD2
SCN3A	FBP1
SCN3B	FBXL4
SCN4A	FDPS
SCN4B	FDX1
SCN5A	FDX1L
SCN7A	FDXR
SCN8A	FECH
SCN9A	FH
SCO2	FIS1
SDHA	FITM2
SERPINI1	FKBP8
SETBP1	FOLR1
SGCE	FOXC1
SGSH	FOXG1
SHH	FOXRED1
SHOC2	FPGS
SIX3	FRMD3
SLC16A2	FTH1
SLC17A5	FTMT
SLC19A3	FTSJ2
SLC1A3	FUNDC2
SLC25A15	FXN
SLC25A19	G6PC
SLC25A22	G6PD
SLC2A1	GAD1
SLC35A1	GAD2
SLC35A2	GADD45GIP1
SLC35C1	GALC
SLC46A1	GARS
SLC4A10	GATB
SLC6A4	GATC
SLC6A5	GATM
SLC6A8	GBAS
SLC9A6	GCAT
SMC1A	GCDH
SMC3	GCK
SMPD1	GCSH
SMS	GDAP1
SNAP25	GFER
SNAP29	GFM1
SNIP1	GFM2
SOS1	GHITM
SPRED1	GIMAP5
SPTAN1	GK
SRD5A3	GK2
SRPX2	GLA
ST3GAL3	GLDC
ST3GAL5	GLO1
STIL	GLOD4
STRADA	GLRA1
STXBP1	GLRX
SUCLA2	GLRX2
SUMF1	GLRX5
SUOX	GLS
SURF1	GLS2
SYN1	GLUD1
SYNGAP1	GLYAT
SYP	GLYCTK
TACO1	GMPPB
TBC1D24	GNAS
TBX1	GNG5
TCF4	GNPAT
TGIF1	GOT2
TMEM165	GPAM
TMEM216	GPD1
TMEM67	GPD2
TMEM70	GPI
TPP1	GPT2
TREX1	GPX1
TRPM6	GPX4
TSC1	GRPEL1
TSC2	GRPEL2
TSEN2	GRSF1
TSEN34	GSR
TSEN54	GSTK1
TUBA1A	GTPBP10
TUBA8	GTPBP3
TUBB2B	GTPBP8
TUSC3	GUF1
UBE3A	GYS1
VANGL1	GYS2
VDAC1	H6PD
VPS13A	HADH
VPS13B	HADHA
VRK1	HADHB
WDR62	HAGH
ZEB2	HAO2
ZIC2	HARS
	HARS2
	HCCS
	HDDC2
	HEMK1
	HIBADH
	HIBCH
	HIGD1A
	HIGD2A
	HINT2
	HK1
	HK2
	HK3
	HLCS
	HMGCL
	HMGCS2
	HOGA1
	HPDL
	HRSP12
	HSCB
	HSD17B10
	HSD17B4
	HSD17B8
	HSD3B1
	HSD3B2
	HSDL1
	HSDL2
	HSPA9
	HSPB7
	HSPD1
	HSPE1
	HTRA2
	IARS2
	IBA57
	ICT1
	IDE
	IDH1
	IDH2
	IDH3A
	IDH3B
	IDH3G
	IDI1
	IMMP2L
	IMMT
	INSR
	IQCE
	IREB2
	ISCA1
	ISCA2
	ISCU
	ISOC2
	IVD
	KARS
	KCNA1
	KCNE1
	KCNE2
	KCNH2
	KCNJ11
	KCNJ2
	KCNQ1
	KCNQ2
	KCNQ3
	KIAA0141
	KIF1B
	KRT5
	KYNU
	L2HGDH
	LACE1
	LACTB
	LACTB2
	LAMTOR5
	LAP3
	LARS
	LARS2
	LDHA
	LDHAL6B
	LDHB
	LDHD
	LETM1
	LETMD1
	LIAS
	LIPT1
	LIPT2
	LONP1
	LRPPRC
	LRRK2
	LYRM1
	LYRM2
	LYRM4
	LYRM5
	LYRM7
	MAOA
	MAOB
	MARC1
	MARC2
	MARS
	MARS2
	MAT2B
	MAVS
	MCAT
	MCCC1
	MCCC2
	MCEE
	MCU
	MCUR1
	MDH1
	MDH2
	ME1
	ME2
	ME3
	MECP2
	MECR
	MED23
	MEN1
	METAP1D
	METTL17
	MFN1
	MFN2
	MFSD8
	MGLL
	MGME1
	MGST3
	MICU1
	MICU2
	MIEF1
	MINOS1
	MIPEP
	MLYCD
	MMAA
	MMAB
	MMACHC
	MMADHC
	MOBP
	MOCOS
	MOCS1
	MOCS2
	MOCS3
	MOGS
	MPC1
	MPC2
	MPST
	MPV17
	MPV17L
	MPV17L2
	MRM1
	MRPL1
	MRPL10
	MRPL11
	MRPL12
	MRPL13
	MRPL14
	MRPL15
	MRPL16
	MRPL17
	MRPL18
	MRPL19
	MRPL2
	MRPL20
	MRPL21
	MRPL22
	MRPL23
	MRPL24
	MRPL27
	MRPL28
	MRPL3
	MRPL30
	MRPL32
	MRPL33
	MRPL34
	MRPL35
	MRPL36
	MRPL37
	MRPL38
	MRPL39
	MRPL4
	MRPL40
	MRPL41
	MRPL42
	MRPL43
	MRPL44
	MRPL45
	MRPL46
	MRPL47
	MRPL48
	MRPL49
	MRPL50
	MRPL51
	MRPL52
	MRPL53
	MRPL54
	MRPL55
	MRPL57
	MRPL9
	MRPS10
	MRPS11
	MRPS12
	MRPS14
	MRPS15
	MRPS16
	MRPS17
	MRPS18A
	MRPS18B
	MRPS18C
	MRPS2
	MRPS21
	MRPS22
	MRPS23
	MRPS24
	MRPS25
	MRPS26
	MRPS27
	MRPS28
	MRPS30
	MRPS31
	MRPS33
	MRPS34
	MRPS35
	MRPS36
	MRPS5
	MRPS6
	MRPS7
	MRPS9
	MRRF
	MRS2
	MSRA
	MSRB2
	MTCH1
	MTCH2
	MTCP1
	MTERF1
	MTERF2
	MTERF3
	MTFMT
	MTFP1
	MTFR1
	MTG1
	MTG2
	MTHFD1
	MTHFD1L
	MTHFD2
	MTHFD2L
	MTHFR
	MTHFS
	MTIF2
	MTIF3
	MTO1
	MTPAP
	MTRF1
	MTRF1L
	MTRR
	MTX1
	MTX2
	MUL1
	MUT
	MYL10
	NAGS
	NARS
	NARS2
	NCOA4
	NDUFA1
	NDUFA10
	NDUFA11
	NDUFA12
	NDUFA13
	NDUFA2
	NDUFA3
	NDUFA4
	NDUFA5
	NDUFA6
	NDUFA7
	NDUFA8
	NDUFA9
	NDUFAB1
	NDUFAF1
	NDUFAF2
	NDUFAF3
	NDUFAF4
	NDUFAF5
	NDUFAF6
	NDUFAF7
	NDUFB1
	NDUFB10
	NDUFB11
	NDUFB2
	NDUFB3
	NDUFB4
	NDUFB5
	NDUFB6
	NDUFB7
	NDUFB8
	NDUFB9
	NDUFC1
	NDUFC2
	NDUFS1
	NDUFS2
	NDUFS3
	NDUFS4
	NDUFS5
	NDUFS6
	NDUFS7
	NDUFS8
	NDUFV1
	NDUFV2
	NDUFV3
	NEU4
	NFS1
	NFU1
	NFXL1
	NIF3L1
	NIPSNAP1
	NIPSNAP3A
	NIPSNAP3B
	NIT1
	NLN
	NLRX1
	NME1
	NME2
	NME3
	NME4
	NME6
	NNT
	NOA1
	NOS3
	NPL
	NRD1
	NRF1
	NRXN1
	NT5C
	NT5C3A
	NT5DC3
	NT5M
	NTHL1
	NUBPL
	NUDT13
	NUDT19
	NUDT2
	NUDT8
	OAT
	OCIAD1
	OGDH
	OGDHL
	OGG1
	OMA1
	OPA1
	OPA3
	OSGEPL1
	OTC
	OXA1L
	OXCT1
	OXCT2
	OXLD1
	OXNAD1
	OXR1
	OXSM
	PACRG
	PAH
	PAK7
	PAM16
	PANK2
	PARK2
	PARK7
	PARL
	PARP1
	PARS2
	PC
	PCBD1
	PCBD2
	PCCA
	PCCB
	PCK1
	PCK2
	PDE12
	PDHA1
	PDHA2
	PDHB
	PDHX
	PDK1
	PDK2
	PDK3
	PDK4
	PDP1
	PDP2
	PDPR
	PDSS1
	PDSS2
	PDX1
	PEX1
	PEX10
	PEX11A
	PEX11B
	PEX12
	PEX13
	PEX14
	PEX16
	PEX19
	PEX2
	PEX26
	PEX3
	PEX5
	PEX5L
	PEX6
	PEX7
	PFKL
	PGAM2
	PGK1
	PGS1
	PHB
	PHB2
	PHYH
	PHYHIPL
	PHYKPL
	PIGY
	PINK1
	PISD
	PITRM1
	PKLR
	PLA2G15
	PLGRKT
	PMPCA
	PMPCB
	PNKD
	PNMT
	PNPT1
	POLG
	POLG2
	POLRMT
	PPA2
	PPARGC1A
	PPARGC1B
	PPIF
	PPM1B
	PPM1K
	PPOX
	PPT1
	PPTC7
	PRDX1
	PRDX2
	PRDX3
	PRDX5
	PRDX6
	PRELID1
	PRELID2
	PREPL
	PRICKLE4
	PRKAA2
	PRKAB1
	PRKAB2
	PRODH
	PRODH2
	PROSC
	PRR5L
	PRSS35
	PSTK
	PTCD2
	PTCD3
	PTGES2
	PTGR2
	PTPMT1
	PTRH1
	PTRH2
	PTS
	PUS1
	PXMP2
	PYCR1
	QDPR
	QRSL1
	RAB11A
	RAB11B
	RAB11FIP5
	RAB1B
	RAB24
	RAB32
	RAB35
	RAB3D
	RAB40AL
	RAB4B
	RAB8B
	RARS
	RARS2
	RDH13
	RDH14
	REEP1
	REXO2
	RFK
	RHOA
	RHOT1
	RHOT2
	RILP
	RMDN1
	RMDN2
	RMDN3
	RMND1
	RNASEH1
	RNASEL
	RNMTL1
	ROMO1
	RPL10A
	RPL34
	RPL35A
	RPS14
	RPS15A
	RPUSD4
	RRM2B
	RSAD1
	RSPH9
	RTN4IP1
	RYR1
	RYR2
	SACS
	SAMM50
	SARDH
	SARS
	SARS2
	SCCPDH
	SCN1A
	SCN1B
	SCN2A
	SCN4A
	SCN5A
	SCO1
	SCO2
	SCP2
	SDHA
	SDHAF1
	SDHAF2
	SDHB
	SDHC
	SDHD
	SDSL
	SECISBP2
	SEPT4
	SERAC1
	SERHL2
	SFXN1
	SFXN2
	SFXN3
	SFXN4
	SFXN5
	SHMT1
	SHMT2
	SIRT1
	SIRT2
	SIRT3
	SIRT5
	SLC16A1
	SLC19A2
	SLC19A3
	SLC22A4
	SLC22A5
	SLC25A1
	SLC25A10
	SLC25A11
	SLC25A12
	SLC25A13
	SLC25A14
	SLC25A15
	SLC25A16
	SLC25A17
	SLC25A18
	SLC25A19
	SLC25A2
	SLC25A20
	SLC25A21
	SLC25A22
	SLC25A23
	SLC25A24
	SLC25A25
	SLC25A26
	SLC25A27
	SLC25A28
	SLC25A29
	SLC25A3
	SLC25A30
	SLC25A31
	SLC25A32
	SLC25A33
	SLC25A34
	SLC25A35
	SLC25A36
	SLC25A37
	SLC25A38
	SLC25A39
	SLC25A4
	SLC25A40
	SLC25A41
	SLC25A42
	SLC25A43
	SLC25A44
	SLC25A45
	SLC25A46
	SLC25A47
	SLC25A48
	SLC25A5
	SLC25A51
	SLC25A6
	SLC27A4
	SLC2A1
	SLC30A6
	SLC35G2
	SLC37A4
	SLC3A1
	SLC6A8
	SLIRP
	SLMO1
	SLMO2
	SMDT1
	SND1
	SNPH
	SOD1
	SOD2
	SPAST
	SPG20
	SPG7
	SPR
	SPRYD4
	SPTLC2
	SQRDL
	SSBP1
	STAR
	STOML2
	SUCLA2
	SUCLG1
	SUCLG2
	SUGCT
	SUOX
	SUPV3L1
	SURF1
	TACO1
	TAMM41
	TAP1
	TARS2
	TAT
	TATDN3
	TAZ
	TBRG4
	TCAIM
	TCIRG1
	TDP1
	TDRKH
	TFAM
	TFB1M
	TFB2M
	THEM4
	THEM5
	THG1L
	TIMM10
	TIMM10B
	TIMM13
	TIMM17A
	TIMM17B
	TIMM21
	TIMM22
	TIMM23
	TIMM44
	TIMM50
	TIMM8A
	TIMM8B
	TIMM9
	TIMMDC1
	TK2
	TMEM11
	TMEM126A
	TMEM143
	TMEM14C
	TMEM160
	TMEM186
	TMEM223
	TMEM65
	TMEM70
	TMTC1
	TOMM20
	TOMM22
	TOMM34
	TOMM40
	TOMM40L
	TOMM5
	TOMM7
	TOMM70A
	TOP1MT
	TPH2
	TPI1
	TPK1
	TPP1
	TRAP1
	TRIAP1
	TRIT1
	TRMT10C
	TRMT2B
	TRMU
	TRNT1
	TSFM
	TSHZ3
	TSPO
	TST
	TTC19
	TUFM
	TXN
	TXN2
	TXNRD1
	TXNRD2
	TYMP
	UBE3A
	UCP1
	UCP2
	UCP3
	UNG
	UQCC1
	UQCC2
	UQCR10
	UQCR11
	UQCRB
	UQCRC1
	UQCRC2
	UQCRFS1
	UQCRH
	UQCRQ
	UROS
	USMG5
	USP24
	UXS1
	VAMP1
	VAMP8
	VARS2
	VAT1
	VDAC1
	VDAC2
	VDAC3
	VDR
	WARS2
	WBSCR16
	WFS1
	WWOX
	XPNPEP3
	YARS2
	YBEY
	YME1L1
	ZADH2
