# Supplementary material for: Rare genetic variants in the endocannabinoid system genes CNR1 and DAGLA are associated with neurological phenotypes in humans
Source: PLoS One. 2017 Nov 16;12(11):e0187926. doi: 10.1371/journal.pone.0187926 (PMC5690672; doi:10.1371/journal.pone.0187926)
Supplement: S2 Table — Column 2 gives the general phenotype that was used to select human phenotpes and HPO terms. Column 3 indicates whether the phenotypes are neurological. Column 4 provides PMIDs for corresponding mouse knockout publications. (XLSX) [file pone.0187926.s002.xlsx]

## Sheet: Sheet1
CNR1	General phenotype	Neurological phenotype	PMID
Cold allodynia and enhanced recovery from spared-nerve injury-induced mechanical hypersensitivity	pain sensitivity	yes	27206660
Hypoalgesia in hotplate and formalin tests	pain sensitivity	yes	10318961
Anxiety-like behavior (elevated plus maze)	anxiety	yes	26684509, 25863168
Deficits at frequencies above 8 kHz	hearing loss	yes	26427583
Reduces fear-conditioned freezing and abolishes conditioned odor aversion in mice	memory	yes	26412490
Hypophagia (food intake) and leanness	habitus	no	26082754, 14770190
Seizure termination	seizures	yes	25123336
Sleep alterations	sleep	yes	24586776, 24520411
Higher urinary frequency	urinary frequency	yes	24053792
Enhanced early levels of social memory; accelerated decline	memory	yes	23647582, 20724033
Reduced locomotion	reduced activity	no	19099297, 20138171
Working memory deficits	memory	yes	12023519
Increased pilocarpine seizure severity without modifying seizure-induced cell proliferation and cell death	seizures	yes	24752144
FAAH			PMID
Enhanced learned behavior in aversive, but not appetitive, conditioning paradigms	memory	yes	19524055
Algesia in tail flick and inflammatory pain (formalin and carrageenan), capsaicin increased nocifensive behavior as well as mechanical and heat hypersensitivity	pain sensitivity	yes	27178246
Reduced emotionality, compared to wt controls, as suggested by the increased rearing and reduced thigmotaxis displayed in the open field and by the longer time spent in social interaction.	aggressive behavior	yes	21042794, 20571484
Promotes energy storage and enhances the motivation for food on high fat diet	habitus	no	20029375
Higher values of slow-wave sleep and more intense episodes of slow-wave sleep	sleep	yes	15453543
Increased Seizure Susceptibility (bicuculline and kainate models) and Proconvulsant Activity of Anandamide	seizures	yes	12736361
DAGLA			PMID
Hypophagia (food intake) and leanness	leanness	no	26082754
Anxiety, stress, and fear response... reduced exploration of the central area of the open field, a maternal neglect behavior, a fear extinction deficit, increased behavioral despair, increased anxiety-related behaviors in the light/dark box, and reduced hippocampal neurogenesis	anxiety	yes	25981172, 25466252
Reduced adult neurogenesis in hippocampus and subventricular zone	neurodevelopment	yes	20147530
Altered cholinergic innervation of CA1 pyramidal cells of the hippocampus	neurodevelopment	yes	23806960
Increased seizure severity (kainate-induced seizures)	seizures	yes	27452464
MGLL
Enhanced learning (and memory) as shown by improved performance in novel object recognition and Morris water maze	memory	yes	21940435, 26082696, 21940435
Increased locomotion	hyperactivity	no	26082696
Phenotype for CNR2 KO			PMID
Hippocampus-dependent, long-term contextual fear memory was impaired; Enhances Spatial Working Memory	memory	yes	26819779, 26663094
Retinothalamic development - axon guidance	neurodevelopment	yes	23951024
Lower urinary frequency	urinary retention	yes	23908133
Increased social interaction and aggressive behavior	aggressive behavior	yes	25921034
Potentiates obesity-associated inflammation, insulin resistance and hepatic steatosis	inflammation	no	19513120
Augmented severity of experimental autioimmune ecephalitis in some genetic backgrounds	inflammation	no	24130809
Accelerated age-related trabecular bone loss and cortical expansion, although cortical thickness remains unaltered	osteoporosis	no	16407142
