# Supplementary material for: Rare genetic variants in the endocannabinoid system genes CNR1 and DAGLA are associated with neurological phenotypes in humans
Source: PLoS One. 2017 Nov 16;12(11):e0187926. doi: 10.1371/journal.pone.0187926 (PMC5690672; doi:10.1371/journal.pone.0187926)
Supplement: S3 Table — Column 2 provides the corresponding HPO descriptions. Columns 3–13 indicate the HPO terms corresponding to each of the general phenotypes derived from mouse knockouts according to the headers in row 3 (a "1" indicates that the term is included). Row 1 provides the strings of query terms used to evaluate the presence of general phenotypes in clinical reports of carrier and control subjects. Row 2 provides the frequencies of patients with the corresponding phenotypes amongst the 5464 patients. (XLSX) [file pone.0187926.s003.xlsx]

## Sheet: Sheet1
	query terms:	developmental,autis,intellectual,HP:0000717 ,HP:0001263 ,HP:0001249 ,HP:0000729 ,HP:0002376 ,HP:0000252 ,HP:0100543 ,HP:0006970 ,HP:0012443 ,HP:0002282 ,HP:0002539 ,HP:0001256 ,HP:0002500 ,HP:0002134 ,HP:0011342 ,HP:0002079 ,HP:0100704 ,HP:0010864 ,HP:0007099 ,HP:0002126 ,HP:0006863 ,HP:0011344 ,HP:0001321 ,HP:0000587 ,HP:0002518 ,HP:0002187 ,HP:0002342 ,HP:0001317 ,HP:0001273 ,HP:0007281 ,HP:001…	seizure,HP:0001250 ,HP:0002197 ,HP:0007359 ,HP:0002069 ,HP:0002121 ,HP:0002123 ,HP:0002373 ,HP:0012469 ,HP:0002384 ,HP:0002133 ,HP:0200134 ,HP:0010819 ,HP:0011097 ,HP:0010818 ,HP:0011169 ,HP:0011172 ,HP:0002521 ,HP:0007270 ,HP:0002349 ,HP:0011167 ,HP:0011149 ,HP:0006834 ,HP:0011152 ,HP:0006813 ,HP:0002173 ,HP:0007334 ,HP:0010821	pain, headache, migraine, myalgia, arthralgia,HP:0002076 ,HP:0002027 ,HP:0003326 ,HP:0002315 ,HP:0002829 ,HP:0012531 ,HP:0002037 ,HP:0009830 ,HP:0012532 ,HP:0007021 ,HP:0003418 ,HP:0009763 ,HP:0100749 ,HP:0003401 ,HP:0002077 ,HP:0012514 ,HP:0002653 ,HP:0003419 ,HP:0005059 ,HP:0002574 ,HP:0002083 ,HP:0003738 ,HP:0011964 ,HP:0200025 ,HP:0012228 ,HP:0012513 ,HP:0006649	anxiety,HP:0000739 ,HP:0002267 ,HP:0001962 ,HP:0100852	HP:0007018,HP:0000752	HP:0000718 ,HP:0100710 ,HP:0010865 ,HP:0100851 ,HP:0006919 ,HP:0012433 ,HP:0012434 ,HP:0000712 ,HP:0000737 ,HP:0000735 ,HP:0008763 ,HP:0030220 ,HP:0030213	sleep,HP:0002360,HP:0006979 ,HP:0010536,HP:0100785	hearing,HP:0000365,HP:0000407 ,HP:0008527 ,HP:0000364 ,HP:0008619	memory, HP:0002354	HP:0001513 ,HP:0004324 ,HP:0001824 ,HP:0100738 ,HP:0002039 ,HP:0004325 ,HP:0004323 ,HP:0012743	urinary,HP:0000012 ,HP:0000016 ,HP:0000011
	percentage of 5464 patients (based on HPO terms) -->	0.455527	0.478587	0.236274	0.183199	0.131955	0.079795	0.0539898	0.0281845	0.02306	0.0215959	0.0164714
Term	Description	Neurodevelopmental disorder	Seizures	Pain	Anxiety	Hyperactivity	Aggressive/asocial behavior	Sleep	Hearing	Memory disorders	Habitus	Urinary frequency
HP:0000717	Autism	1
HP:0001263	Global developmental delay	1
HP:0001249	Intellectual disability	1
HP:0000729	Autistic behavior	1
HP:0002376	Developmental regression	1
HP:0000252	Microcephaly	1
HP:0100543	Cognitive impairment;	1
HP:0006970	Periventricular leukomalacia	1
HP:0012443	Abnormality of brain morphology;	1
HP:0002282	Heterotopia	1
HP:0002539	Cortical dysplasia;	1
HP:0001256	Intellectual disability, mild	1
HP:0002500	Abnormality of the cerebral white matter;	1
HP:0002134	Abnormality of the basal ganglia;	1
HP:0011342	Mild global developmental delay	1
HP:0002079	Hypoplasia of the corpus callosum;	1
HP:0100704	Cortical visual impairment;	1
HP:0010864	Intellectual disability, severe;	1
HP:0007099	Arnold-Chiari type I malformation;	1
HP:0002126	Polymicrogyria;	1
HP:0006863	Severe expressive language delay	1
HP:0011344	Severe global developmental delay	1
HP:0001321	Cerebellar hypoplasia;	1
HP:0000587	Abnormality of the optic nerve;	1
HP:0002518	Abnormality of the periventricular white matter;	1
HP:0002187	Intellectual disability, profound;	1
HP:0002342	Intellectual disability, moderate	1
HP:0001317	Abnormality of the cerebellum	1
HP:0001273	Abnormality of the corpus callosum	1
HP:0007281	Developmental stagnation;	1
HP:0012758	Neurodevelopmental delay;	1
HP:0012736	Profound global developmental delay;	1
HP:0009879	Cortical gyral simplification;	1
HP:0000609	Optic nerve hypoplasia	1
HP:0002269	Abnormality of neuronal migration;	1
HP:0007370	Aplasia/Hypoplasia of the corpus callosum;	1
HP:0100547	Abnormality of forebrain morphology;	1
HP:0002334	Abnormality of the cerebellar vermis;	1
HP:0002118	Abnormality of the cerebral ventricles;	1
HP:0002453	Abnormality of the globus pallidus;	1
HP:0200007	Abnormal size of the palpebral fissures;	1
HP:0002363	Abnormality of brainstem morphology;	1
HP:0002418	Abnormality of midbrain morphology;	1
HP:0012501	Abnormality of the brainstem white matter;	1
HP:0002339	Abnormality of the caudate nucleus;	1
HP:0002538	Abnormality of the cerebral cortex;	1
HP:0012503	Abnormality of the pituitary gland;	1
HP:0002536	Abnormal cortical gyration;	1
HP:0008058	Aplasia/Hypoplasia of the optic nerve;	1
HP:0001320	Cerebellar vermis hypoplasia;	1
HP:0009717	Cortical tubers;	1
HP:0001250	Seizures		1
HP:0002197	Generalized seizures		1
HP:0007359	Focal seizures		1
HP:0002069	Generalized tonic-clonic seizures		1
HP:0002121	Absence seizures		1
HP:0002123	Generalized myoclonic seizures		1
HP:0002373	Febrile seizures		1
HP:0012469	Infantile spasms		1
HP:0002384	Focal seizures with impairment of consciousness or awareness		1
HP:0002133	Status epilepticus		1
HP:0200134	Epileptic encephalopathy		1
HP:0010819	Atonic seizures;		1
HP:0011097	Epileptic spasms		1
HP:0010818	Generalized tonic seizures		1
HP:0011169	Generalized clonic seizures;		1
HP:0011172	Complex febrile seizures;		1
HP:0002521	Hypsarrhythmia;		1
HP:0007270	Atypical absence seizures;		1
HP:0002349	Focal seizures without impairment of consciousness or awareness;		1
HP:0011167	Focal tonic seizures		1
HP:0011149	Absence seizures with eyelid myoclonia;		1
HP:0006834	Developmental stagnation at onset of seizures;		1
HP:0011152	Early onset absence seizures;		1
HP:0006813	Hemiclonic seizures;		1
HP:0002173	Hypoglycemic seizures;		1
HP:0007334	Bilateral convulsive seizures;		1
HP:0010821	Gelastic seizures;		1
HP:0002076	Migraine			1
HP:0002027	Abdominal pain			1
HP:0003326	Myalgia			1
HP:0002315	Headache			1
HP:0002829	Arthralgia;			1
HP:0012531	Pain			1
HP:0002037	Inflammation of the large intestine			1
HP:0009830	Peripheral neuropathy			1
HP:0012532	Chronic pain;			1
HP:0007021	Pain insensitivity			1
HP:0003418	Back pain;			1
HP:0009763	Limb pain			1
HP:0100749	Chest pain;			1
HP:0003401	Paresthesia			1
HP:0002077	Migraine with aura			1
HP:0012514	Lower limb pain			1
HP:0002653	Bone pain;			1
HP:0003419	Low back pain			1
HP:0005059	Arthralgia/arthritis;			1
HP:0002574	Episodic abdominal pain;			1
HP:0002083	Migraine without aura			1
HP:0003738	Exercise-induced myalgia;			1
HP:0011964	Intermittent painful muscle spasms;			1
HP:0200025	Mandibular pain;			1
HP:0012228	Tension-type headache;			1
HP:0012513	Upper limb pain			1
HP:0006649	Costochondral pain;			1
HP:0000739	Anxiety				1
HP:0002267	Exaggerated startle response;				1
HP:0001962	Palpitations				1
HP:0100852	Abnormal fear/anxiety-related behavior;				1
HP:0007018	Attention deficit hyperactivity disorder					1
HP:0000752	Hyperactivity					1
HP:0000718	Aggressive behavior						1
HP:0100710	Impulsivity						1
HP:0010865	Oppositional defiant disorder						1
HP:0100851	Abnormal emotion/affect behavior;						1
HP:0006919	Abnormal aggressive, impulsive or violent behavior;						1
HP:0012433	Abnormal social behavior;						1
HP:0012434	Delayed social development;						1
HP:0000712	Emotional lability;						1
HP:0000737	Irritability						1
HP:0000735	Impaired social interactions						1
HP:0008763	No social interaction						1
HP:0030220	Socially inappropriate behavior						1
HP:0030213	Emotional blunting;						1
HP:0002360	Sleep disturbance							1
HP:0006979	Sleep-wake cycle disturbance							1
HP:0010536	Central sleep apnea;							1
HP:0100785	Insomnia							1
HP:0000365	Hearing impairment								1
HP:0000407	Sensorineural hearing impairment								1
HP:0008527	Congenital sensorineural hearing impairment;								1
HP:0000364	Hearing abnormality								1
HP:0008619	Bilateral sensorineural hearing impairment;								1
HP:0002354	Memory impairment									1
HP:0001513	Obesity										1
HP:0004324	Increased body weight										1
HP:0001824	Weight loss										1
HP:0100738	Abnormal eating behavior;										1
HP:0002039	Anorexia;										1
HP:0004325	Decreased body weight										1
HP:0004323	Abnormality of body weight;										1
HP:0012743	Abdominal obesity;										1
HP:0000012	Urinary urgency											1
HP:0000016	Urinary retention											1
HP:0000011	Neurogenic bladder;											1
HP:0000722	Obsessive-compulsive behavior
HP:0100716	Self-injurious behavior
HP:0000720	Mood swings
HP:0001575	Mood changes
HP:0000709	Psychosis
HP:0000738	Hallucinations;
HP:0008765	Auditory hallucinations;
HP:0006889	Intellectual disability, borderline;
HP:0002367	Visual hallucinations
HP:0006803	Vivid hallucinations
HP:0000750	Delayed speech and language development
HP:0011098	Speech apraxia
HP:0001344	Absent speech;
HP:0002474	Expressive language delay
HP:0000753	Autism with high cognitive abilities
HP:0002167	Neurological speech impairment
HP:0002463	Language impairment
HP:0010863	Receptive language delay
HP:0002381	Aphasia;
HP:0009088	Speech articulation difficulties
HP:0002371	Loss of speech
HP:0010526	Dysgraphia;
HP:0002465	Poor speech;
HP:0001350	Slurred speech
HP:0000736	Short attention span
HP:0001328	Specific learning disability
HP:0001289	Confusion;
HP:0001268	Mental deterioration
HP:0010535	Sleep apnea
HP:0000360	Tinnitus
HP:0012715	Profound hearing impairment;
HP:0002870	Obstructive sleep apnea;
HP:0001252	Muscular hypotonia
HP:0012378	Fatigue
HP:0012432	Chronic fatigue
HP:0002019	Constipation
HP:0001324	Muscle weakness
HP:0001270	Motor delay
HP:0000716	Depression
HP:0100033	Tics
HP:0001298	Encephalopathy
HP:0002020	Gastroesophageal reflux
HP:0002014	Diarrhea
HP:0000821	Hypothyroidism
HP:0002312	Clumsiness;
HP:0000708	Behavioral abnormality
HP:0100034	Motor tics
HP:0001257	Spasticity
HP:0001251	Ataxia;
HP:0001943	Hypoglycemia
HP:0002578	Gastroparesis
HP:0002311	Incoordination
HP:0002270	Abnormality of the autonomic nervous system;
HP:0002572	Episodic vomiting
HP:0002353	EEG abnormality
HP:0002321	Vertigo
HP:0001649	Tachycardia
HP:0012173	Orthostatic tachycardia
HP:0002719	Recurrent infections
HP:0002459	Dysautonomia
HP:0001332	Dystonia
HP:0012393	Allergy
HP:0001999	Abnormal facial shape;
HP:0002099	Asthma;
HP:0000486	Strabismus
HP:0000572	Visual loss
HP:0001508	Failure to thrive;
HP:0007302	Bipolar affective disorder
HP:0001903	Anemia;
HP:0002018	Nausea
HP:0002370	Poor coordination
HP:0002186	Apraxia
HP:0001510	Growth delay
HP:0001337	Tremor
HP:0100021	Cerebral palsy;
HP:0100022	Abnormality of movement;
HP:0002013	Vomiting
HP:0000256	Macrocephaly
HP:0003128	Lactic acidosis
HP:0000964	Eczema;
HP:0100035	Phonic tics
HP:0002401	Stroke-like episodes
HP:0001279	Syncope
HP:0003474	Sensory impairment
HP:0003287	Abnormality of mitochondrial metabolism
HP:0002194	Delayed gross motor development;
HP:0001336	Myoclonus
HP:0002046	Heat intolerance
HP:0004322	Short stature
HP:0003546	Exercise intolerance
HP:0002608	Celiac disease;
HP:0002650	Scoliosis
HP:0003234	Decreased plasma carnitine;
HP:0000820	Abnormality of the thyroid gland;
HP:0012450	Chronic constipation;
HP:0000505	Visual impairment
HP:0011024	Abnormality of the gastrointestinal tract;
HP:0000822	Hypertension
HP:0011730	Abnormality of central sensory function;
HP:0000872	Hashimoto thyroiditis
HP:0001278	Orthostatic hypotension
HP:0012444	Brain atrophy;
HP:0002579	Gastrointestinal dysmotility;
HP:0012379	Abnormal enzyme/coenzyme activity;
HP:0010862	Delayed fine motor development
HP:0002910	Elevated hepatic transaminases
HP:0011968	Feeding difficulties;
HP:0001288	Gait disturbance;
HP:0001622	Premature birth
HP:0002960	Autoimmunity;
HP:0000238	Hydrocephalus
HP:0005692	Joint hyperflexibility;
HP:0010522	Dyslexia;
HP:0002721	Immunodeficiency
HP:0002254	Intermittent diarrhea
HP:0000508	Ptosis
HP:0001382	Joint hypermobility
HP:0007335	Recurrent encephalopathy
HP:0001367	Abnormal joint morphology;
HP:0002015	Dysphagia;
HP:0012537	Food intolerance
HP:0002271	Autonomic dysregulation
HP:0002072	Chorea;
HP:0000824	Growth hormone deficiency;
HP:0001274	Agenesis of corpus callosum
HP:0001260	Dysarthria;
HP:0000719	Inappropriate behavior;
HP:0000639	Nystagmus
HP:0000733	Stereotypic behavior
HP:0001297	Stroke
HP:0003388	Easy fatigability
HP:0001138	Optic neuropathy
HP:0000613	Photophobia
HP:0011468	Facial tics;
HP:0000975	Hyperhidrosis;
HP:0001276	Hypertonia
HP:0000147	Polycystic ovaries
HP:0003763	Bruxism
HP:0003198	Myopathy
HP:0000403	Recurrent otitis media
HP:0012452	Restless legs
HP:0000978	Bruising susceptibility;
HP:0002094	Dyspnea
HP:0001946	Ketosis
HP:0007010	Poor fine motor coordination
HP:0000020	Urinary incontinence
HP:0001025	Urticaria
HP:0000924	Abnormality of the skeletal system;
HP:0000622	Blurred vision;
HP:0002028	Chronic diarrhea;
HP:0030166	Night sweats
HP:0001290	Generalized hypotonia;
HP:0000836	Hyperthyroidism
HP:0000988	Skin rash
HP:0000504	Abnormality of vision;
HP:0000846	Adrenal insufficiency;
HP:0002308	Arnold-Chiari malformation;
HP:0003236	Elevated serum creatine phosphokinase;
HP:0000805	Enuresis;
HP:0003324	Generalized muscle weakness;
HP:0012538	Gluten intolerance;
HP:0000316	Hypertelorism;
HP:0000602	Ophthalmoplegia
HP:0012395	Seasonal allergy
HP:0040083	Toe walking
HP:0001369	Arthritis;
HP:0000518	Cataract;
HP:0002460	Distal muscle weakness;
HP:0010677	Enuresis nocturna;
HP:0008947	Infantile muscular hypotonia
HP:0002564	Malformation of the heart and great vessels;
HP:0003394	Muscle cramps
HP:0000787	Nephrolithiasis
HP:0000980	Pallor
HP:0002718	Recurrent bacterial infections
HP:0003201	Rhabdomyolysis
HP:0001596	Alopecia;
HP:0000957	Cafe-au-lait spot;
HP:0002301	Hemiplegia
HP:0002540	Inability to walk;
HP:0000648	Optic atrophy
HP:0012670	Orthostatic syncope
HP:0001733	Pancreatitis
HP:0001370	Rheumatoid arthritis
HP:0005978	Type II diabetes mellitus
HP:0001392	Abnormality of the liver;
HP:0001061	Acne;
HP:0000646	Amblyopia;
HP:0000389	Chronic otitis media;
HP:0000819	Diabetes mellitus;
HP:0012431	Episodic fatigue;
HP:0000565	Esotropia;
HP:0001738	Exocrine pancreatic insufficiency;
HP:0001254	Lethargy
HP:0003552	Muscle stiffness
HP:0000473	Torticollis
HP:0001629	Ventricular septal defect
HP:0002119	Ventriculomegaly
HP:0003549	Abnormality of connective tissue
HP:0000077	Abnormality of the kidney;
HP:0011675	Arrhythmia;
HP:0000483	Astigmatism;
HP:0004305	Involuntary movements;
HP:0003737	Mitochondrial myopathy
HP:0002183	Phonophobia
HP:0000711	Restlessness
HP:0005968	Temperature instability
HP:0010967	Abnormality of carnitine metabolism;
HP:0001939	Abnormality of metabolism/homeostasis
HP:0000478	Abnormality of the eye;
HP:0002104	Apnea;
HP:0100702	Arachnoid cyst;
HP:0001638	Cardiomyopathy
HP:0030197	Fatigable weakness of skeletal muscles;
HP:0003473	Fatigable weakness;
HP:0001269	Hemiparesis
HP:0100790	Hernia;
HP:0002615	Hypotension;
HP:0000619	Impaired convergence
HP:0001380	Ligamentous laxity;
HP:0007340	Lower limb muscle weakness
HP:0000347	Micrognathia;
HP:0003739	Myoclonic spasms
HP:0000138	Ovarian cyst
HP:0001643	Patent ductus arteriosus
HP:0005307	Postural hypotension with compensatory tachycardia
HP:0008230	Decreased testosterone in males;
HP:0001631	Defect in the atrial septum;
HP:0012448	Delayed myelination;
HP:0011198	EEG with generalized epileptiform discharges;
HP:0011182	Epileptiform EEG discharges
HP:0004386	Gastrointestinal inflammation;
HP:0002378	Hand tremor;
HP:0030148	Heart murmur;
HP:0000218	High palate;
HP:0000858	Menstrual irregularities
HP:0011150	Myoclonic absences
HP:0000545	Myopia
HP:0100614	Myositis
HP:0007165	Periventricular gray matter heterotopia;
HP:0002725	Systemic lupus erythematosus
HP:0002326	Transient ischemic attack
HP:0003193	Allergic rhinitis;
HP:0001662	Bradycardia;
HP:0001272	Cerebellar atrophy;
HP:0001379	Degenerative joint disease;
HP:0000958	Dry skin;
HP:0000969	Edema;
HP:0030127	Endometriosis;
HP:0004387	Enterocolitis
HP:0008872	Feeding difficulties in infancy;
HP:0100507	Folate deficiency;
HP:0002141	Gait imbalance;
HP:0002573	Hematochezia
HP:0001385	Hip dysplasia;
HP:0010780	Hyperacusis;
HP:0001987	Hyperammonemia
HP:0003124	Hypercholesterolemia;
HP:0000966	Hypohidrosis;
HP:0003750	Increased muscle fatiguability;
HP:0000369	Low-set ears;
HP:0002024	Malabsorption
HP:0011170	Myoclonic atonic seizures
HP:0008770	Obsessive-compulsive trait
HP:0002758	Osteoarthritis;
HP:0003765	Psoriasis
HP:0100753	Schizophrenia;
HP:0003202	Skeletal muscle atrophy
HP:0001518	Small for gestational age
HP:0000664	Synophrys
HP:0000098	Tall stature
HP:0001873	Thrombocytopenia
HP:0001955	Unexplained fevers
HP:0100512	Vitamin D deficiency
HP:0004337	Abnormality of amino acid metabolism;
HP:0005264	Abnormality of the gallbladder;
HP:0002250	Abnormality of the large intestine;
HP:0000479	Abnormality of the retina;
HP:0011109	Chronic sinusitis;
HP:0002169	Clonus;
HP:0008347	Decreased activity of mitochondrial complex IV;
HP:0002442	Dyscalculia;
HP:0100607	Dysmenorrhea;
HP:0002392	EEG with polyspike wave complexes;
HP:0002383	Encephalitis;
HP:0100633	Esophagitis;
HP:0000577	Exotropia;
HP:0003162	Fasting hypoglycemia;
HP:0002007	Frontal bossing;
HP:0002066	Gait ataxia;
HP:0001528	Hemihypertrophy
HP:0001007	Hirsutism;
HP:0003077	Hyperlipidemia;
HP:0001388	Joint laxity;
HP:0002352	Leukoencephalopathy
HP:0008936	Muscular hypotonia of the trunk;
HP:0000939	Osteoporosis
HP:0001357	Plagiocephaly
HP:0004396	Poor appetite;
HP:0002205	Recurrent respiratory infections
HP:0002652	Skeletal dysplasia
HP:0012668	Vasovagal syncope
HP:0000431	Wide nasal bridge
HP:0011458	Abdominal symptom;
HP:0002457	Abnormal head movements
HP:0002715	Abnormality of the immune system;
HP:0002733	Abnormality of the lymph nodes;
HP:0000951	Abnormality of the skin
HP:0003493	Antinuclear antibody positivity;
HP:0012076	Borderline personality disorder;
HP:0005957	Breathing dysregulation;
HP:0002583	Colitis;
HP:0001363	Craniosynostosis;
HP:0100280	Crohn's disease;
HP:0011185	EEG with focal epileptiform discharges;
HP:0012000	EEG with generalized spikes;
HP:0000421	Epistaxis;
HP:0012168	Head-banging;
HP:0001399	Hepatic failure;
HP:0007441	Hyperpigmented/hypopigmented macules;
HP:0000047	Hypospadias;
HP:0004315	IgG deficiency;
HP:0002151	Increased serum lactate
HP:0003542	Increased serum pyruvate
HP:0002080	Intention tremor;
HP:0012446	Low CSF 5-methyltetrahydrofolate;
HP:0004488	Macrocephaly at birth;
HP:0007565	Multiple cafe-au-lait spots;
HP:0030050	Narcolepsy
HP:0002017	Nausea and vomiting;
HP:0001875	Neutropenia
HP:0011999	Paranoia
HP:0002275	Poor motor coordination
HP:0000826	Precocious puberty;
HP:0005401	Recurrent candida infections
HP:0100023	Recurrent hand flapping
HP:0000083	Renal insufficiency
HP:0002880	Respiratory difficulties
HP:0011848	Abdominal colic;
HP:0003270	Abdominal distention;
HP:0012071	Abnormality of acetylcarnitine metabolism;
HP:0000834	Abnormality of the adrenal glands;
HP:0001626	Abnormality of the cardiovascular system;
HP:0000615	Abnormality of the pupil;
HP:0006846	Acute encephalopathy;
HP:0002251	Aganglionic megacolon;
HP:0005110	Atrial fibrillation;
HP:0002136	Broad-based gait;
HP:0012762	Cerebral white matter atrophy;
HP:0001081	Cholelithiasis;
HP:0001680	Coarctation of aorta;
HP:0012735	Cough;
HP:0030018	Decreased female libido;
HP:0000651	Diplopia;
HP:0009921	Duane anomaly;
HP:0012015	EEG with frontal focal spikes
HP:0200040	Epidermoid cyst;
HP:0001954	Episodic fever;
HP:0001531	Failure to thrive in infancy;
HP:0012719	Functional abnormality of the gastrointestinal tract;
HP:0002592	Gastric ulcer;
HP:0001397	Hepatic steatosis;
HP:0001433	Hepatosplenomegaly
HP:0002160	Hyperhomocystinemia;
HP:0100786	Hypersomnia;
HP:0004313	Hypogammaglobulinemia;
HP:0003186	Inverted nipples
HP:0004789	Lactose intolerance;
HP:0001520	Large for gestational age;
HP:0001634	Mitral valve prolapse;
HP:0001067	Neurofibromas
HP:0000657	Oculomotor apraxia
HP:0000938	Osteopenia;
HP:0000388	Otitis media
HP:0001302	Pachygyria
HP:0003477	Peripheral axonal neuropathy
HP:0011856	Pica
HP:0002591	Polyphagia
HP:0001657	Prolonged QT interval;
HP:0000520	Proptosis;
HP:0003701	Proximal muscle weakness;
HP:0012330	Pyelonephritis
HP:0012786	Recurrent cystitis
HP:0006532	Recurrent pneumonia;
HP:0000010	Recurrent urinary tract infections;
HP:0000124	Renal tubular dysfunction
HP:0002878	Respiratory failure
HP:0012384	Rhinitis
HP:0000246	Sinusitis
HP:0012166	Skin-picking
HP:0002445	Tetraplegia
HP:0100651	Type I diabetes mellitus
HP:0000076	Vesicoureteral reflux
HP:0006610	Wide intermamillary distance
HP:0004691	42769 toe syndactyly;
HP:0011014	Abnormal glucose homeostasis
HP:0040130	Abnormal serum iron;
HP:0012590	Abnormal urine output;
HP:0003107	Abnormality of cholesterol metabolism;
HP:0000496	Abnormality of eye movement;
HP:0012335	Abnormality of folate metabolism;
HP:0000818	Abnormality of the endocrine system;
HP:0040115	Abnormality of the Eustachian tube;
HP:0012146	Abnormality of von Willebrand factor;
HP:0001647	Bicuspid aortic valve;
HP:0002607	Bowel incontinence;
HP:0000248	Brachycephaly;
HP:0001048	Cavernous hemangioma;
HP:0002059	Cerebral atrophy;
HP:0012481	Cerebral venous angioma;
HP:0006528	Chronic lung disease;
HP:0000851	Congenital hypothyroidism;
HP:0003688	Decreased activity of cytochrome C oxidase in muscle tissue;
HP:0011923	Decreased activity of mitochondrial complex I;
HP:0001410	Decreased liver function;
HP:0000726	Dementia;
HP:0005280	Depressed nasal bridge;
HP:0002355	Difficulty walking;
HP:0011168	Eyelid myoclonias;
HP:0000324	Facial asymmetry;
HP:0001349	Facial diplegia;
HP:0010628	Facial palsy;
HP:0001945	Fever
HP:0001371	Flexion contracture;
HP:0000501	Glaucoma;
HP:0002281	Gray matter heterotopias;
HP:0000771	Gynecomastia;
HP:0004374	Hemiplegia/hemiparesis;
HP:0000126	Hydronephrosis;
HP:0000974	Hyperextensible skin;
HP:0000540	Hypermetropia;
HP:0000843	Hyperparathyroidism
HP:0000953	Hyperpigmentation of the skin;
HP:0002900	Hypokalemia;
HP:0001265	Hyporeflexia;
HP:0000601	Hypotelorism;
HP:0002958	Immune dysregulation
HP:0003118	Increased circulating cortisol level;
HP:0003212	Increased IgE level;
HP:0002566	Intestinal malrotation;
HP:0002170	Intracranial hemorrhage;
HP:0001373	Joint dislocation;
HP:0002808	Kyphosis;
HP:0001601	Laryngomalacia;
HP:0003690	Limb muscle weakness;
HP:0001339	Lissencephaly
HP:0000527	Long eyelashes;
HP:0007185	Loss of consciousness;
HP:0100559	Lower limb asymmetry;
HP:0100495	Mastocytosis
HP:0011800	Midface retrusion;
HP:0002664	Neoplasm;
HP:0004926	Orthostatic hypotension due to autonomic dysfunction;
HP:0000871	Panhypopituitarism;
HP:0003470	Paralysis;
HP:0001763	Pes planus;
HP:0012683	Pineal cyst;
HP:0008207	Primary adrenal insufficiency
HP:0000253	Progressive microcephaly;
HP:0007024	Pseudobulbar paralysis
HP:0002788	Recurrent upper respiratory tract infections
HP:0008762	Repetitive compulsive behavior
HP:0100699	Scarring;
HP:0000763	Sensory neuropathy;
HP:0001744	Splenomegaly
HP:0009716	Subependymal nodules
HP:0004755	Supraventricular tachycardia
HP:0100646	Thyroiditis
HP:0002779	Tracheomalacia
HP:0002317	Unsteady gait
HP:0006682	Ventricular extrasystoles
HP:0001892	Abnormal bleeding;
HP:0003808	Abnormal muscle tone;
HP:0011025	Abnormality of cardiovascular system physiology;
HP:0001879	Abnormality of eosinophils;
HP:0010915	Abnormality of pyruvate family amino acid metabolism;
HP:0004370	Abnormality of temperature regulation;
HP:0002012	Abnormality of the abdominal organs;
HP:0001671	Abnormality of the cardiac septa;
HP:0000598	Abnormality of the ear;
HP:0000119	Abnormality of the genitourinary system;
HP:0000234	Abnormality of the head;
HP:0010979	Abnormality of the level of lipoprotein cholesterol;
HP:0000356	Abnormality of the outer ear;
HP:0000164	Abnormality of the teeth;
HP:0001941	Acidosis;
HP:0000713	Agitation;
HP:0000756	Agoraphobia;
HP:0000741	Apathy;
HP:0009815	Aplasia/hypoplasia of the extremities;
HP:0011445	Athetoid cerebral palsy;
HP:0000193	Bifid uvula;
HP:0003002	Breast carcinoma;
HP:0001695	Cardiac arrest;
HP:0002871	Central apnea;
HP:0002120	Cerebral cortical atrophy;
HP:0008445	Cervical spinal canal stenosis;
HP:0008480	Cervical spondylosis;
HP:0000453	Choanal atresia;
HP:0001266	Choreoathetosis
HP:0006510	Chronic obstructive pulmonary disease;
HP:0002257	Chronic rhinitis;
HP:0003429	CNS hypomyelination;
HP:0000589	Coloboma;
HP:0001259	Coma;
HP:0000028	Cryptorchidism;
HP:0008315	Decreased plasma free carnitine;
HP:0012343	Decreased serum ferritin;
HP:0000490	Deeply set eye;
HP:0001944	Dehydration;
HP:0000823	Delayed puberty;
HP:0000746	Delusions;
HP:0007204	Diffuse white matter abnormalities;
HP:0002247	Duodenal atresia;
HP:0100660	Dyskinesia
HP:0010529	Echolalia;
HP:0010741	Edema of the lower limbs;
HP:0010851	EEG with burst suppression;
HP:0011197	EEG with focal spike waves;
HP:0011294	EEG with frontal sharp waves;
HP:0011199	EEG with generalized sharp slow waves;
HP:0001326	EEG with irregular generalized spike and wave complexes;
HP:0000105	Enlarged kidneys;
HP:0012652	Exercise-induced asthma;
HP:0003710	Exercise-induced muscle cramps;
HP:0009020	Exercise-induced muscle fatigue;
HP:0002875	Exertional dyspnea;
HP:0007042	Focal white matter lesions;
HP:0011139	Gastric duplication;
HP:0000212	Gingival overgrowth;
HP:0100647	Graves disease;
HP:0001507	Growth abnormality;
HP:0012167	Hair-pulling;
HP:0000085	Horseshoe kidney;
HP:0000072	Hydroureter;
HP:0003348	Hyperalaninemia;
HP:0000842	Hyperinsulinemia;
HP:0001347	Hyperreflexia;
HP:0002155	Hypertriglyceridemia;
HP:0002902	Hyponatremia;
HP:0001053	Hypopigmented skin patches;
HP:0003452	Increased serum iron;
HP:0002659	Increased susceptibility to fractures;
HP:0000855	Insulin resistance;
HP:0004389	Intestinal pseudo-obstruction;
HP:0012097	Intracranial dermoid cyst;
HP:0001511	Intrauterine growth retardation;
HP:0000612	Iris coloboma;
HP:0000952	Jaundice;
HP:0008969	Leg muscle stiffness;
HP:0002716	Lymphadenopathy
HP:0000272	Malar flattening;
HP:0001287	Meningitis;
HP:0000568	Microphthalmos;
HP:0006789	Mitochondrial encephalopathy;
HP:0002333	Motor deterioration;
HP:0002300	Mutism
HP:0000543	Optic disc pallor
HP:0007166	Paroxysmal dyskinesia;
HP:0000767	Pectus excavatum
HP:0004398	Peptic ulcer;
HP:0000967	Petechiae;
HP:0007207	Photosensitive tonic-clonic seizures
HP:0002174	Postural tremor
HP:0000590	Progressive external ophthalmoplegia
HP:0000529	Progressive visual loss;
HP:0000870	Prolactin excess;
HP:0000093	Proteinuria;
HP:0000725	Psychotic episodes
HP:0002204	Pulmonary embolism
HP:0002092	Pulmonary hypertension;
HP:0002021	Pyloric stenosis
HP:0003200	Ragged-red muscle fibers
HP:0005406	Recurrent bacterial skin infections;
HP:0011108	Recurrent sinusitis;
HP:0005366	Recurrent streptococcus pneumoniae infections
HP:0003654	Reduced dihydropyrimidine dehydrogenase activity
HP:0002098	Respiratory distress
HP:0002093	Respiratory insufficiency
HP:0002111	Restrictive respiratory insufficiency;
HP:0001807	Ridged nail;
HP:0010636	Schizencephaly;
HP:0012850	Small intestinal dysmotility
HP:0005338	Sparse lateral eyebrow
HP:0001264	Spastic diplegia
HP:0012475	Specific antibody deficiency
HP:0010302	Spinal cord tumor
HP:0010804	Tented upper lip vermilion
HP:0002144	Tethered cord
HP:0002925	Thyroid-stimulating hormone excess
HP:0002078	Truncal ataxia
HP:0011147	Typical absence seizures
HP:0100279	Ulcerative colitis
HP:0002493	Upper motor neuron dysfunction
HP:0100502	Vitamin B12 deficiency
HP:0003535	3-Methylglutaconic aciduria;
HP:0001233	42769 finger syndactyly;
HP:0012747	Abnormal brainstem MRI signal intensity;
HP:0003116	Abnormal echocardiogram;
HP:0003115	Abnormal EKG;
HP:0012647	Abnormal inflammatory response;
HP:0012447	Abnormal myelination;
HP:0012210	Abnormal renal morphology;
HP:0011015	Abnormality of blood glucose concentration;
HP:0005561	Abnormality of bone marrow cell morphology;
HP:0011021	Abnormality of circulating enzyme level;
HP:0011443	Abnormality of coordination;
HP:0011297	Abnormality of digit;
HP:0011799	Abnormality of facial soft tissue;
HP:0004359	Abnormality of fatty-acid metabolism;
HP:0010895	Abnormality of glycine metabolism;
HP:0003119	Abnormality of lipid metabolism;
HP:0001197	Abnormality of prenatal development or birth;
HP:0004339	Abnormality of sulfur amino acid metabolism;
HP:0001430	Abnormality of the calf musculature;
HP:0002031	Abnormality of the esophagus;
HP:0001760	Abnormality of the foot;
HP:0001654	Abnormality of the heart valves;
HP:0003272	Abnormality of the hip bone;
HP:0000326	Abnormality of the maxilla;
HP:0012103	Abnormality of the mitochondrion;
HP:0000284	Abnormality of the ocular region;
HP:0004408	Abnormality of the sense of smell;
HP:0002244	Abnormality of the small intestine;
HP:0001743	Abnormality of the spleen;
HP:0010754	Abnormality of the temporomandibular joint;
HP:0100765	Abnormality of the tonsils;
HP:0002778	Abnormality of the trachea;
HP:0100511	Abnormality of vitamin D metabolism
HP:0012671	Abulia;
HP:0002571	Achalasia;
HP:0002293	Alopecia of scalp;
HP:0011448	Ankle clonus;
HP:0000463	Anteverted nares;
HP:0005949	Apneic episodes in infancy;
HP:0002804	Arthrogryposis multiplex congenita;
HP:0002621	Atherosclerosis;
HP:0100580	Barrett esophagus;
HP:0002671	Basal cell carcinoma;
HP:0006136	Bilateral postaxial polydactyly;
HP:0001488	Bilateral ptosis;
HP:0000643	Blepharospasm;
HP:0100814	Blue nevus;
HP:0009796	Branchial cyst;
HP:0001348	Brisk reflexes;
HP:0001769	Broad foot;
HP:0012387	Bronchitis;
HP:0100739	Bulimia
HP:0009729	Cardiac rhabdomyoma;
HP:0011398	Central hypotonia;
HP:0002350	Cerebellar cyst;
HP:0002408	Cerebral arteriovenous malformation;
HP:0001342	Cerebral hemorrhage;
HP:0002637	Cerebral ischemia;
HP:0005318	Cerebral vasculitis;
HP:0002947	Cervical kyphosis;
HP:0009710	Chilblain lesions;
HP:0030151	Cholangitis;
HP:0000175	Cleft palate;
HP:0000204	Cleft upper lip;
HP:0004209	Clinodactyly of the 5th finger;
HP:0000280	Coarse facial features;
HP:0030048	Colpocephaly;
HP:0000548	Cone-rod dystrophy;
HP:0008244	Congenital adrenal hypoplasia;
HP:0001635	Congestive heart failure;
HP:0002908	Conjugated hyperbilirubinemia;
HP:0007957	Corneal opacity;
HP:0007371	Corpus callosum atrophy;
HP:0002212	Curly hair;
HP:0010554	Cutaneous finger syndactyly;
HP:0000992	Cutaneous photosensitivity;
HP:0011505	Cystoid macular edema;
HP:0008314	Decreased activity of mitochondrial complex II;
HP:0011924	Decreased activity of mitochondrial complex III;
HP:0008163	Decreased circulating cortisol level;
HP:0011808	Decreased patellar reflex;
HP:0011936	Decreased plasma total carnitine;
HP:0000224	Decreased taste sensation;
HP:0007483	Depigmentation/hyperpigmentation of skin;
HP:0003698	Difficulty standing;
HP:0003521	Disproportionate short-trunk short stature;
HP:0002307	Drooling;
HP:0011295	EEG with parietal sharp waves;
HP:0010846	EEG with persistent abnormal rhythmic activity;
HP:0010848	EEG with spike-wave complexes (2.5-3.5 Hz);
HP:0010850	EEG with spike-wave complexes;
HP:0011296	EEG with temporal sharp waves;
HP:0100961	Enlarged hippocampus;
HP:0003729	Enteroviral dermatomyositis syndrome;
HP:0007200	Episodic hypersomnia;
HP:0000875	Episodic hypertension;
HP:0012726	Episodic hypokalemia;
HP:0012219	Erythema nodosum;
HP:0003241	External genital hypoplasia;
HP:0003783	Externally rotated/abducted legs;
HP:0030200	Fatiguable weakness of proximal limb muscles;
HP:0010734	Fibrous dysplasia of the bones;
HP:0100857	Flat sella turcica;
HP:0007159	Fluctuations in consciousness;
HP:0004373	Focal dystonia;
HP:0002359	Frequent falls;
HP:0005973	Fructose intolerance;
HP:0012442	Gallbladder dyskinesia;
HP:0005263	Gastritis;
HP:0011471	Gastrostomy tube feeding in infancy;
HP:0007430	Generalized edema;
HP:0007513	Generalized hypopigmentation;
HP:0100955	Giant cell granuloma of mandible;
HP:0011847	Giant cell tumor of bone;
HP:0009733	Glioma;
HP:0002171	Gliosis
HP:0000853	Goiter;
HP:0001822	Hallux valgus;
HP:0002346	Head tremor;
HP:0001028	Hemangioma;
HP:0007461	Hemangiomatosis;
HP:0010828	Hemifacial spasm;
HP:0007206	Hemimegalencephaly;
HP:0012302	Herpes simplex encephalitis;
HP:0000666	Horizontal nystagmus;
HP:0012184	Hyperalphalipoproteinemia;
HP:0002904	Hyperbilirubinemia;
HP:0002150	Hypercalciuria;
HP:0003074	Hyperglycemia;
HP:0000962	Hyperkeratosis;
HP:0006201	Hypermobility of distal interphalangeal joints;
HP:0003159	Hyperoxaluria;
HP:0002640	Hypertension associated with pheochromocytoma;
HP:0003233	Hypoalphalipoproteinemia;
HP:0100493	Hypoammonemia
HP:0007103	Hypointensity of cerebral white matter on MRI
HP:0001010	Hypopigmentation of the skin;
HP:0007750	Hypoplasia of the fovea;
HP:0002720	IgA deficiency;
HP:0010831	Impaired proprioception;
HP:0011033	Impairment of fructose metabolism;
HP:0002490	Increased CSF lactate;
HP:0012649	Increased inflammatory response;
HP:0002516	Increased intracranial pressure;
HP:0012030	Increased urinary cortisol level;
HP:0007105	Infantile encephalopathy;
HP:0000789	Infertility;
HP:0000023	Inguinal hernia;
HP:0004879	Intermittent hyperventilation;
HP:0011029	Internal hemorrhage;
HP:0002945	Intervertebral space narrowing;
HP:0011956	Intestinal lymphoid nodular hyperplasia;
HP:0007087	Involuntary jerking movements;
HP:0001891	Iron deficiency anemia;
HP:0001386	Joint swelling;
HP:0010562	Keloids;
HP:0100885	Lateral venous anomaly;
HP:0011664	Left ventricular noncompaction cardiomyopathy;
HP:0001974	Leukocytosis;
HP:0001882	Leukopenia
HP:0200085	Limb tremor;
HP:0010817	Linear nevus sebaceous;
HP:0012032	Lipoma;
HP:0000276	Long face;
HP:0000294	Low anterior hairline;
HP:0011134	Low-grade fever;
HP:0000368	Low-set, posteriorly rotated ears;
HP:0002840	Lymphadenitis
HP:0001972	Macrocytic anemia;
HP:0001572	Macrodontia;
HP:0002047	Malignant hyperthermia;
HP:0100754	Mania;
HP:0002435	Meningocele;
HP:0000132	Menorrhagia;
HP:0012371	Midface prominence;
HP:0008180	Mildly elevated creatine phosphokinase;
HP:0010890	Morbus Osgood-Schlatter;
HP:0010841	Multifocal epileptiform discharges
HP:0003560	Muscular dystrophy
HP:0012170	Nail-biting;
HP:0000341	Narrow forehead
HP:0001319	Neonatal hypotonia;
HP:0000662	Night blindness
HP:0000017	Nocturia;
HP:0012220	Non-caseating epithelioid cell granulomatosis;
HP:0001107	Ocular albinism;
HP:0000876	Oligomenorrhea
HP:0007301	Oromotor apraxia
HP:0001300	Parkinsonism
HP:0002232	Patchy alopecia;
HP:0007215	Periodic hyperkalemic paralysis;
HP:0003768	Periodic paralysis
HP:0011096	Peripheral demyelination
HP:0002666	Pheochromocytoma;
HP:0002893	Pituitary adenoma;
HP:0002202	Pleural effusion;
HP:0005764	Polyarticular arthritis;
HP:0001901	Polycythemia;
HP:0007057	Poor hand-eye coordination;
HP:0007291	Posterior fossa cyst
HP:0002172	Postural instability;
HP:0000384	Preauricular skin tag;
HP:0004481	Progressive macrocephaly
HP:0002344	Progressive neurologic deterioration;
HP:0007133	Progressive peripheral neuropathy;
HP:0003010	Prolonged bleeding time;
HP:0005542	Prolonged whole-blood clotting time;
HP:0011220	Prominent forehead;
HP:0000989	Pruritus
HP:0001642	Pulmonic stenosis;
HP:0006538	Recurrent bronchopulmonary infections;
HP:0001988	Recurrent hypoglycemia;
HP:0004798	Recurrent infection of the gastrointestinal tract;
HP:0002783	Recurrent lower respiratory tract infections
HP:0012787	Recurrent pyelonephritis;
HP:0011371	Recurrent viral skin infections
HP:0001582	Redundant skin;
HP:0000107	Renal cyst;
HP:0011947	Respiratory tract infection;
HP:0002322	Resting tremor;
HP:0007985	Retinal arteriolar occlusion;
HP:0002748	Rickets;
HP:0008402	Ridged fingernail;
HP:0012020	Right aortic arch;
HP:0010822	Scintillating scotoma
HP:0000742	Self-mutilation;
HP:0100806	Sepsis;
HP:0006829	Severe muscular hypotonia
HP:0009237	Short 5th finger
HP:0010764	Short eyelashes;
HP:0003097	Short femur
HP:0001773	Short foot
HP:0011171	Simple febrile seizures
HP:0001195	Single umbilical artery;
HP:0011703	Sinus tachycardia
HP:0012697	Small basal ganglia;
HP:0001262	Somnolence
HP:0002064	Spastic gait
HP:0011099	Spastic hemiparesis;
HP:0100309	Subdural hemorrhage
HP:0001159	Syndactyly
HP:0003396	Syringomyelia
HP:0000506	Telecanthus
HP:0012478	Temporomandibular joint ankylosis
HP:0000574	Thick eyebrow
HP:0002943	Thoracic scoliosis;
HP:0001894	Thrombocytosis
HP:0001308	Tongue fasciculations;
HP:0011110	Tonsillitis
HP:0002575	Tracheoesophageal fistula;
HP:0006932	Transient psychotic episodes
HP:0003554	Type 2 muscle fiber atrophy
HP:0000122	Unilateral renal agenesis
HP:0200049	Upper limb hypertonia
HP:0004756	Ventricular tachycardia
HP:0002948	Vertebral fusion
HP:0001751	Vestibular dysfunction;
HP:0008760	Violent behavior
HP:0000465	Webbed neck
HP:0012751	Abnormal basal ganglia MRI signal intensity;
HP:0008066	Abnormal blistering of the skin;
HP:0002763	Abnormal cartilage morphology;
HP:0011902	Abnormal hemoglobin;
HP:0010701	Abnormal immunoglobulin level;
HP:0012102	Abnormal mitochondrial number;
HP:0012310	Abnormal monocyte count;
HP:0040126	Abnormal serum cobalamin
HP:0030087	Abnormal testosterone level;
HP:0012696	Abnormal thalamic MRI signal intensity;
HP:0012086	Abnormal urinary color;
HP:0030163	Abnormal vascular physiology;
HP:0010916	Abnormality of alanine metabolism;
HP:0010899	Abnormality of aspartate family amino acid metabolism;
HP:0011514	Abnormality of binocular vision;
HP:0011028	Abnormality of blood circulation;
HP:0001627	Abnormality of cardiac morphology;
HP:0012079	Abnormality of central motor conduction;
HP:0002071	Abnormality of extrapyramidal motor function;
HP:0010903	Abnormality of glutamine metabolism;
HP:0010919	Abnormality of homocysteine metabolism;
HP:0005368	Abnormality of humoral immunity;
HP:0100494	Abnormality of mast cells;
HP:0010901	Abnormality of methionine metabolism;
HP:0012278	Abnormality of serine metabolism;
HP:0001000	Abnormality of skin pigmentation;
HP:0001438	Abnormality of the abdomen;
HP:0000014	Abnormality of the bladder;
HP:0002981	Abnormality of the calf;
HP:0003319	Abnormality of the cervical spine;
HP:0009811	Abnormality of the elbow;
HP:0009553	Abnormality of the hairline;
HP:0100712	Abnormality of the lumbar spine;
HP:0000140	Abnormality of the menstrual cycle;
HP:0000309	Abnormality of the midface;
HP:0000464	Abnormality of the neck;
HP:0012795	Abnormality of the optic disc;
HP:0000377	Abnormality of the pinna;
HP:0100767	Abnormality of the placenta;
HP:0040047	Abnormality of the right hemidiaphragm;
HP:0002679	Abnormality of the sella turcica;
HP:0002577	Abnormality of the stomach;
HP:0100711	Abnormality of the thoracic spine;
HP:0005345	Abnormality of the vena cava;
HP:0003468	Abnormality of the vertebrae;
HP:0011772	Abnormality of thyroid morphology;
HP:0002926	Abnormality of thyroid physiology;
HP:0003438	Absent Achilles reflex;
HP:0011467	Absent gallbladder;
HP:0003489	Acute episodes of neuropathic symptoms;
HP:0010524	Agnosia;
HP:0012533	Allodynia;
HP:0001785	Ankle swelling;
HP:0003613	Antiphospholipid antibody positivity;
HP:0002616	Aortic root dilatation;
HP:0001650	Aortic valve stenosis;
HP:0200113	Aphalangy of hands and feet;
HP:0010343	Aplasia/Hypoplasia of the 5th toe;
HP:0010468	Aplasia/Hypoplasia of the testes;
HP:0004420	Arterial thrombosis;
HP:0003040	Arthropathy;
HP:0002835	Aspiration;
HP:0100960	Asymmetric ventricles;
HP:0100750	Atelectasis;
HP:0001047	Atopic dermatitis;
HP:0007843	Attenuation of retinal blood vessels;
HP:0011157	Auras;
HP:0001973	Autoimmune thrombocytopenia;
HP:0002135	Basal ganglia calcification;
HP:0011129	Bilateral fetal pyelectasis;
HP:0000592	Blue sclerae;
HP:0010796	Brainstem glioma;
HP:0001623	Breech presentation;
HP:0011304	Broad thumb;
HP:0000414	Bulbous nose;
HP:0011710	Bundle branch block;
HP:0002524	Cataplexy;
HP:0100658	Cellulitis;
HP:0011787	Central hypothyroidism;
HP:0007266	Cerebral dysmyelination;
HP:0002181	Cerebral edema;
HP:0200017	Cerebral white matter agenesis;
HP:0003318	Cervical spine hypermobility;
HP:0004485	Cessation of head growth;
HP:0001082	Cholecystitis;
HP:0009797	Cholesteatoma;
HP:0012622	Chronic kidney disease;
HP:0006541	Chronic obstructive airway disease from birth;
HP:0002208	Coarse hair;
HP:0012423	Colonic inertia;
HP:0001334	Communicating hydrocephalus;
HP:0000519	Congenital cataract;
HP:0008676	Congenital megaureter;
HP:0000444	Convex nasal ridge;
HP:0004440	Coronal craniosynostosis
HP:0004929	Coronary atherosclerosis;
HP:0100327	Cow milk allergy;
HP:0000961	Cyanosis;
HP:0000620	Dacrocystitis;
HP:0000144	Decreased fertility;
HP:0003199	Decreased muscle mass;
HP:0002625	Deep venous thrombosis;
HP:0011402	Demyelinating sensory neuropathy;
HP:0000703	Dentinogenesis imperfecta;
HP:0009141	Depletion of mitochondrial DNA in muscle tissue;
HP:0003215	Dicarboxylic aciduria;
HP:0006956	Dilation of lateral ventricles;
HP:0001519	Disproportionate tall stature
HP:0003693	Distal amyotrophy;
HP:0005684	Distal arthrogryposis;
HP:0007067	Distal peripheral sensory neuropathy;
HP:0001719	Double outlet right ventricle;
HP:0000494	Downslanted palpebral fissures;
HP:0002329	Drowsiness;
HP:0011359	Dry hair;
HP:0000081	Duplicated collecting system;
HP:0002075	Dysdiadochokinesis;
HP:0012534	Dysesthesia
HP:0001310	Dysmetria;
HP:0002357	Dysphasia;
HP:0006989	Dysplastic corpus callosum;
HP:0100518	Dysuria;
HP:0012557	EEG with centrotemporal focal spike waves;
HP:0011201	EEG with changes in voltage;
HP:0010843	EEG with focal slow activity;
HP:0011193	EEG with focal spikes;
HP:0010845	EEG with generalized slow activity;
HP:0010849	EEG with spike-wave complexes (>3.5 Hz);
HP:0012018	EEG with temporal focal spikes;
HP:0003155	Elevated alkaline phosphatase;
HP:0003165	Elevated circulating parathyroid hormone (PTH) level;
HP:0040155	Elevated urinary 3-hydroxybutyric acid;
HP:0003458	EMG: myopathic abnormalities;
HP:0002280	Enlarged cisterna magna;
HP:0012694	Enlarged thalamic volume
HP:0001880	Eosinophilia;
HP:0000286	Epicanthus;
HP:0002131	Episodic ataxia;
HP:0012194	Episodic hemiplegia;
HP:0001069	Episodic hyperhidrosis;
HP:0001019	Erythroderma;
HP:0007655	Eversion of lateral third of lower eyelids;
HP:0008991	Exercise-induced leg cramps;
HP:0100777	Exostoses;
HP:0012510	Extra-axial cerebrospinal fluid accumulation;
HP:0000658	Eyelid apraxia;
HP:0000297	Facial hypotonia;
HP:0002527	Falls;
HP:0002380	Fasciculations;
HP:0003038	Fibular hypoplasia;
HP:0011153	Focal motor seizures;
HP:0007183	Focal T2 hyperintense basal ganglia lesion;
HP:0007011	Fourth cranial nerve palsy
HP:0004302	Functional motor problems;
HP:0010664	Fusion of the left and right thalami;
HP:0003005	Ganglioneuroma;
HP:0001543	Gastroschisis;
HP:0008935	Generalized neonatal hypotonia;
HP:0030231	Glycogen accumulation in muscle fiber lysosomes;
HP:0001997	Gout;
HP:0003391	Gowers sign;
HP:0100812	Halitosis;
HP:0000790	Hematuria;
HP:0100558	Hemiatrophy of upper limb;
HP:0007332	Hemifacial seizures;
HP:0005507	Hemoglobin Barts;
HP:0002240	Hepatomegaly;
HP:0002553	Highly arched eyebrow;
HP:0000034	Hydrocele testis
HP:0000859	Hyperaldosteronism;
HP:0100724	Hypercoagulability;
HP:0001578	Hypercortisolism;
HP:0012188	Hyperemesis gravidarum;
HP:0002154	Hyperglycinemia;
HP:0001034	Hypermelanotic macule;
HP:0008358	Hyperprolinemia;
HP:0001639	Hypertrophic cardiomyopathy;
HP:0010496	Hypertrophy of the lower limb;
HP:0010484	Hypertrophy of the upper limb;
HP:0000135	Hypogonadism
HP:0000044	Hypogonadotrophic hypogonadism;
HP:0002917	Hypomagnesemia;
HP:0009719	Hypomelanotic macules;
HP:0100271	Hyponasal speech;
HP:0040075	Hypopituitarism;
HP:0009004	Hypoplasia of the musculature;
HP:0002791	Hypoventilation;
HP:0008064	Ichthyosis;
HP:0040014	Increased mitochondrial number;
HP:0030088	Increased testosterone;
HP:0009062	Infantile axial hypotonia;
HP:0005214	Intestinal obstruction;
HP:0100009	Intracranial meningioma;
HP:0002576	Intussusception;
HP:0040079	Irregular dentition;
HP:0001387	Joint stiffness;
HP:0012734	Ketotic hypoglycemia;
HP:0030186	Kinetic tremor;
HP:0008755	Laryngotracheomalacia;
HP:0001112	Leber optic atrophy
HP:0001712	Left ventricular hypertrophy;
HP:0002415	Leukodystrophy;
HP:0100807	Long fingers;
HP:0002061	Lower limb spasticity;
HP:0001004	Lymphedema;
HP:0002665	Lymphoma;
HP:0000400	Macrotia;
HP:0000608	Macular degeneration;
HP:0004395	Malnutrition
HP:0003799	Marked delay in bone age;
HP:0008501	Median cleft lip and palate
HP:0100721	Mediastinal lymphadenopathy;
HP:0002858	Meningioma;
HP:0003027	Mesomelia;
HP:0001942	Metabolic acidosis;
HP:0001840	Metatarsus adductus;
HP:0030059	Mitochondrial depletion;
HP:0200125	Mitochondrial respiratory chain defects;
HP:0007000	Morning myoclonic jerks;
HP:0007373	Motor neuron atrophy;
HP:0012065	Multiple bony cystic lesions;
HP:0001012	Multiple lipomas;
HP:0003800	Muscle abnormality related to mitochondrial dysfunction;
HP:0012486	Myelitis;
HP:0002196	Myelopathy;
HP:0012819	Myocarditis;
HP:0002058	Myopathic facies;
HP:0002486	Myotonia
HP:0000275	Narrow face;
HP:0001611	Nasal speech;
HP:0003265	Neonatal hyperbilirubinemia
HP:0001998	Neonatal hypoglycemia;
HP:0002896	Neoplasm of the liver;
HP:0000100	Nephrotic syndrome;
HP:0002821	Neuropathic arthropathy;
HP:0010553	Oculogyric crisis
HP:0007766	Optic disc hypoplasia;
HP:0000155	Oral ulcer
HP:0001992	Organic aciduria
HP:0001548	Overgrowth;
HP:0001737	Pancreatic cysts;
HP:0012121	Panuveitis;
HP:0008211	Parathyroid agenesis
HP:0010532	Paroxysmal vertigo;
HP:0010633	Partial anosmia
HP:0001655	Patent foramen ovale;
HP:0000125	Pelvic kidney;
HP:0012043	Pendular nystagmus;
HP:0001698	Pericardial effusion;
HP:0003406	Peripheral nerve compression;
HP:0012520	Perivascular spaces
HP:0007109	Periventricular cysts
HP:0012794	Periventricular white matter hypodensities;
HP:0030223	Perseveration
HP:0000751	Personality changes;
HP:0012075	Personality disorder;
HP:0001327	Photomyoclonic seizures;
HP:0000201	Pierre-Robin sequence;
HP:0000580	Pigmentary retinopathy;
HP:0011763	Pituitary carcinoma
HP:0002090	Pneumonia
HP:0002107	Pneumothorax;
HP:0000113	Polycystic kidney dysplasia
HP:0010442	Polydactyly;
HP:0001561	Polyhydramnios;
HP:0001271	Polyneuropathy;
HP:0000103	Polyuria
HP:0000817	Poor eye contact;
HP:0007015	Poor gross motor coordination
HP:0001058	Poor wound healing
HP:0000358	Posteriorly rotated ears;
HP:0001177	Preaxial hand polydactyly;
HP:0100258	Preaxial polydactyly
HP:0100805	Precocious menopause
HP:0012412	Premature adrenarche;
HP:0002686	Prenatal maternal abnormality;
HP:0000786	Primary amenorrhea
HP:0007069	Profound static encephalopathy;
HP:0008458	Progressive congenital scoliosis;
HP:0002448	Progressive encephalopathy;
HP:0007240	Progressive gait ataxia;
HP:0007930	Prominent epicanthal folds;
HP:0010808	Protruding tongue;
HP:0005390	Recurrent opportunistic infections
HP:0100027	Recurrent pancreatitis;
HP:0100247	Recurrent singultus;
HP:0004429	Recurrent viral infections;
HP:0004372	Reduced consciousness/confusion;
HP:0003225	Reduced factor V activity
HP:0004482	Relative macrocephaly
HP:0001947	Renal tubular acidosis
HP:0002747	Respiratory insufficiency due to muscle weakness;
HP:0002091	Restrictive lung disease;
HP:0007427	Reticulated skin pigmentation;
HP:0000556	Retinal dystrophy
HP:0000510	Retinitis pigmentosa
HP:0000488	Retinopathy;
HP:0006951	Retrocerebellar cyst
HP:0000278	Retrognathia
HP:0000960	Sacral dimple;
HP:0001852	Sandal gap;
HP:0200115	Scalp hair loss;
HP:0100842	Septo-optic dysplasia;
HP:0001141	Severe visual impairment;
HP:0009721	Shagreen patch
HP:0002362	Shuffling gait
HP:0000319	Smooth philtrum;
HP:0008070	Sparse hair;
HP:0001285	Spastic tetraparesis;
HP:0003298	Spina bifida occulta
HP:0002860	Squamous cell carcinoma;
HP:0003774	Stage 5 chronic kidney disease;
HP:0012653	Status Asthmaticus;
HP:0002416	Subependymal cysts
HP:0001607	Subglottic stenosis;
HP:0011145	Symptomatic seizures
HP:0007074	Thick corpus callosum
HP:0001816	Thin nail
HP:0000219	Thin upper lip vermilion
HP:0002942	Thoracic kyphosis;
HP:0005619	Thoracolumbar kyphosis
HP:0001727	Thromboembolic stroke;
HP:0001907	Thromboembolism;
HP:0003755	Type 1 fibers relatively smaller than type 2 fibers
HP:0001537	Umbilical hernia
HP:0000582	Upslanted palpebral fissure
HP:0000074	Ureteropelvic junction obstruction
HP:0000131	Uterine leiomyoma
HP:0002619	Varicose veins;
HP:0011276	Vascular skin abnormality;
HP:0004936	Venous thrombosis
HP:0005946	Ventilator dependence with inability to wean
HP:0008417	Vertebral hypoplasia
HP:0030222	Visual agnosia
HP:0001045	Vitiligo
HP:0002580	Volvulus
HP:0002515	Waddling gait
HP:0000154	Wide mouth;
HP:0000687	Widely spaced teeth
HP:0001716	Wolff-Parkinson-White syndrome
