# Supplementary material for: Rare genetic variants in the endocannabinoid system genes CNR1 and DAGLA are associated with neurological phenotypes in humans
Source: PLoS One. 2017 Nov 16;12(11):e0187926. doi: 10.1371/journal.pone.0187926 (PMC5690672; doi:10.1371/journal.pone.0187926)
Supplement: S5 Table — Headers in row 1 are self explanatory. (XLSX) [file pone.0187926.s005.xlsx]

## Sheet: Sheet1
Subject ID	Gene	zygosity (het=heterozygous)	HGNC - g.	HGNC - c.	HGNC - p.	Variant type	ExAC total allele frequency	gnomAD total allele frequency	CLS total allele frequency	CLS/ExAC frequency ratio	CLS/gnomAD frequency ratio	PolyPhen2 score	SIFT score	PhyloP 46 way primate value	ExAC mis_z gene constraint value	ExAC pLI gene constraint value	Phenotypes	Phenotypes corresponding to KO mice	Other genes with variants that may contribute (from clinical reports)
105	CNR1	het	chr6@88853637|T|C	NM_001160258.1:c.1357A>G	NP_001153730.1:p.Thr453Ala	missense	0	0	0.000107			1	0.2	0.533	2.7265	0.155072	recurrent migraines, hyperflexibility, anxiety.|| HP:0000739 Anxiety; HP:0005692 Joint hyperflexibility; HP:0002076 Migraine||	HP:0000739 Anxiety; HP:0002076 Migraine
60	CNR1	het	chr6@88853646|T|C	NM_001160258.1:c.1348A>G	NP_001153730.1:p.Ile450Val	missense	0	4.061e-06	0.000107		26.3482	0.85	1	0.533	2.7265	0.155072	developmental delay.|| HP:0001263 Global developmental delay||	none
4	CNR1	het	chr6@88853688|C|T	NM_001160258.1:c.1306G>A	NP_001153730.1:p.Ala436Thr	missense	7.413e-05	6.133e-05	0.000107	1.44341	1.74466	0.81	0.47	0.655	2.7265	0.155072	fatigue, muscle pain with activity, migraines, chest pain after eating suggestive of possible GERD, constipation, ADD, tics, anxiety, croup || HP:0000739 Anxiety; HP:0007018 Attention deficit hyperactivity disorder; HP:0100749 Chest pain; HP:0002019 Constipation; HP:0012378 Fatigue; HP:0002076 Migraine; HP:0003326 Myalgia; HP:0100033 Tics	HP:0000739 Anxiety; HP:0100749 Chest pain; HP:0002076 Migraine; HP:0003326 Myalgia;
31	CNR1	het	chr6@88853716|C|A	NM_001160258.1:c.1278G>T	NP_001153730.1:p.Met426Ile	missense	0	0	0.000107			0.57	0.21	0.655	2.7265	0.155072	cyclic vomiting, ADHD, anxiety, history of headaches|| HP:0000739 Anxiety; HP:0007018 Attention deficit hyperactivity disorder; HP:0002572 Episodic vomiting; HP:0002315 Headache||	HP:0000739 Anxiety; HP:0002315 Headache	TRAP1
24	CNR1	het	chr6@88853738|G|T	NM_001160258.1:c.1256C>A	NP_001153730.1:p.Ala419Glu	missense	0.0003789	0.0003932	0.000639	1.68646	1.62513	0.75	0.58	0.655	2.7265	0.155072	infantile/epileptic spasms, West syndrome, right ear microtia. || HP:0011097 Epileptic spasms; HP:0012469 Infantile spasms; HP:0008551 Microtia	HP:0011097 Epileptic spasms; HP:0012469 Infantile spasms
58	CNR1	het	chr6@88853738|G|T	NM_001160258.1:c.1256C>A	NP_001153730.1:p.Ala419Glu	missense	0.0003789	0.0003932	0.000639	1.68646	1.62513	0.75	0.58	0.655	2.7265	0.155072	disorder of the autonomic nervous system, executive function disorder, short stature, sleep disturbance disorder, neuropsychiatric disorders: panic disorder, generalized anxiety disorder, depression, mood disorder NOS.|| HP:0002270 Abnormality of the autonomic nervous system; HP:0000739 Anxiety; HP:0000708 Behavioral abnormality; HP:0000716 Depression; HP:0000720 Mood swings; HP:0004322 Short sta…	HP:0000739 Anxiety; HP:0002360 Sleep disturbance
81	CNR1	het	chr6@88853738|G|T	NM_001160258.1:c.1256C>A	NP_001153730.1:p.Ala419Glu	missense	0.0003789	0.0003932	0.000639	1.68646	1.62513	0.75	0.58	0.655	2.7265	0.155072	HP:0002270 Abnormality of the autonomic nervous system; HP:0000739 Anxiety; HP:0001298 Encephalopathy; HP:0002360 Sleep disturbance	HP:0000739 Anxiety; HP:0002360 Sleep disturbance
139	CNR1	het	chr6@88853738|G|T	NM_001160258.1:c.1256C>A	NP_001153730.1:p.Ala419Glu	missense	0.0003789	0.0003932	0.000639	1.68646	1.62513	0.75	0.58	0.655	2.7265	0.155072	nocturnal seizures and sleep disturbance. || HP:0001250 Seizures; HP:0002360 Sleep disturbance	HP:0001250 Seizures; HP:0002360 Sleep disturbance
148	CNR1	het	chr6@88853738|G|T	NM_001160258.1:c.1256C>A	NP_001153730.1:p.Ala419Glu	missense	0.0003789	0.0003932	0.000639	1.68646	1.62513	0.75	0.58	0.655	2.7265	0.155072	intellectual disability, autism, hypotonia, focal seizures, marked nystagmus, decreased pain sensation, growth delay, and dysmorphic features.|| HP:0001999 Abnormal facial shape; HP:0000717 Autism; HP:0007359 Focal seizures; HP:0001510 Growth delay; HP:0001249 Intellectual disability; HP:0001252 Muscular hypotonia; HP:0000639 Nystagmus; HP:0007021 Pain insensitivity; HP:0001250 Seizures	HP:0007359 Focal seizures; HP:0007021 Pain insensitivity; HP:0001250 Seizures	DYRK1A
1	CNR1	het	chr6@88853769|G|A	NM_001160258.1:c.1225C>T	NP_001153730.1:p.Arg409Trp	missense	8.238e-06	1.625e-05	0.000107	12.9886	6.58462	0.82	0	0	2.7265	0.155072	PDD-NOS, absence seizures and focal motor seizures when awake and asleep, ADHD, hypotonia, ataxia, complex 4 overactivity on muscle biopsy, daily fatigue associated with short-term memory/concentration problems, migraines, abdominal pain, GERD, IBS, constipation, gastroparesis, ulcers, urinary urgency, changes in sensory/motor abilities and in behavior following a vaccine, frequent infections, Co…	HP:0002027 Abdominal pain; HP:0002121 Absence seizures; HP:0011153 Focal motor seizures; HP:0002354 Memory impairment; HP:0002076 Migraine; HP:0000012 Urinary urgency
111	CNR1	het	chr6@88853979|T|C	NM_001160258.1:c.1015A>G	NP_001153730.1:p.Ile339Val	missense	0	0	0.000107			1	0.37	0.533	2.7265	0.155072	autism and global developmental delay including speech delay and fine/gross motor delay. developmental stagnation at about 2.5 years. || HP:0000717 Autism; HP:0000729 Autistic behavior; HP:0010862 Delayed fine motor development; HP:0002194 Delayed gross motor development; HP:0001263 Global developmental delay	none
131	CNR1	het	chr6@88854078|C|T	NM_001160258.1:c.916G>A	NP_001153730.1:p.Val306Ile	missense	4.159e-05	5.798e-05	0.000213	5.12142	3.67368	0.97	0.24	0.655	2.7265	0.155072	intellectual disability, generalized absence and tonic-clonic seizures, clumsiness/incoordination, and generalized spike and wave and bioccipital spike and wave on EEG.|| HP:0002121 Absence seizures; HP:0002312 Clumsiness; HP:0002197 Generalized seizures; HP:0002069 Generalized tonic-clonic seizures; HP:0002311 Incoordination; HP:0001249 Intellectual disability; HP:0001250 Seizurea	HP:0002121 Absence seizures; HP:0002197 Generalized seizures; HP:0002069 Generalized tonic-clonic seizures;	SETBP1
121	CNR1	het	chr6@88854249|C|T	NM_001160258.1:c.745G>A	NP_001153730.1:p.Val249Met	missense	8.279e-06	1.084e-05	0.000107	12.9243	9.87085	0.97	0.04	0.655	2.7265	0.155072	autism, light sensitivity, vertigo, headache, a seizure-like episode, anxiety, short-term memory problems, sleep problems, and reactions to vaccines. || HP:0000739 Anxiety; HP:0000717 Autism; HP:0002315 Headache; HP:0002354 Memory impairment; HP:0001250 Seizures; HP:0002360 Sleep disturbance; HP:0002321 Vertigo	HP:0000739 Anxiety; HP:0002315 Headache; HP:0002354 Memory impairment; HP:0001250 Seizures; HP:0002360 Sleep disturbance	CNTNAP2
133	CNR1	het	chr6@88854269|G|A	NM_001160258.1:c.725C>T	NP_001153730.1:p.Thr242Ile	missense	0	0	0.000107			0.95	0.08	0.655	2.7265	0.155072	complex II deficiency, mitochondrial myopathy, myalgia, migraine, and a history of scoliosis s/p surgery.|| HP:0008314 Decreased activity of mitochondrial complex II; HP:0002076 Migraine; HP:0003326 Myalgia; HP:0003198 Myopathy	HP:0002076 Migraine; HP:0003326 Myalgia
100	CNR1	het	chr6@88854372|A|G	NM_001160258.1:c.622T>C	NP_001153730.1:p.Phe208Leu	missense	0	0	0.000107			1	1	-0.316	2.7265	0.155072	Clinical notes: The patient presents with muscle weakness, abdominal pain, migraine, cyclic vomiting, POTS, chronic fatigue, anxiety/panic, joint pain, low back pain, Lyme disease diagnosed 7 years ago, difficulty sleeping, dizziness, poor memory. || HP:0002027 Abdominal pain; HP:0000739 Anxiety; HP:0002829 Arthralgia; HP:0012432 Chronic fatigue; HP:0002572 Episodic vomiting; HP:0003419 Low back …	HP:0002027 Abdominal pain; HP:0000739 Anxiety; HP:0002829 Arthralgia; HP:0003419 Low back pain; HP:0002354 Memory impairment; HP:0002076 Migraine;	CACNA1A
43	CNR1	het	chr6@88854413|C|G	NM_001160258.1:c.581G>C	NP_001153730.1:p.Gly194Ala	missense	0	0	0.000107			1	0.07	0.563	2.7265	0.155072	Seizures|| HP:0001250 Seizures	HP:0001250 Seizures	KCNQ2
34	CNR1	het	chr6@88854551|C|T	NM_001160258.1:c.443G>A	NP_001153730.1:p.Arg148His	missense	0	0	0.000107			1	0.79	0.563	2.7265	0.155072	peripheral neuropathy, hearing loss, muscle weakness, chronic fatigue, muscle/joint pain, fibromyalgia, migraines, constipation, urinary urgency, and autoimmune disease. Deafness, Somnolence or lethargy, Hyporeflexia, Weakness, significant, Headache (frequent or severe), Constipation, frequent or severe, Muscle pain, Joint pain|| HP:0002829 Arthralgia; HP:0002960 Autoimmunity; HP:0012432 Chronic …	HP:0002829 Arthralgia; HP:0000365 Hearing impairment; HP:0002076 Migraine; HP:0003326 Myalgia; HP:0009830 Peripheral neuropathy; HP:0000012 Urinary urgency
101	CNR1	het	chr6@88854717|C|T	NM_001160258.1:c.277G>A	NP_001153730.1:p.Glu93Lys	missense	0.0001566	0.0001912	0.000213	1.36015	1.11402	0.51	0.12	0.563	2.7265	0.155072	infantile spasms at 6 months, epileptic spasms/atonic seizures, generalized tonic-clonic seizures, staring episodes, and episodes of drooling and hand-flapping, developmental delay, and autism. || HP:0010819 Atonic seizures; HP:0002069 Generalized tonic-clonic seizures; HP:0012469 Infantile spasms; HP:0100023 Recurrent hand flapping	HP:0010819 Atonic seizures; HP:0002069 Generalized tonic-clonic seizures; HP:0012469 Infantile spasms
122	CNR1	het	chr6@88854717|C|T	NM_001160258.1:c.277G>A	NP_001153730.1:p.Glu93Lys	missense	0.0001566	0.0001912	0.000213	1.36015	1.11402	0.51	0.12	0.563	2.7265	0.155072	developmental delays including speech, motor, and intellectual delays, generalized seizure disorder including absence/atonic seizures, and hypotonia. || HP:0002121 Absence seizures; HP:0010819 Atonic seizures; HP:0000750 Delayed speech and language development; HP:0002197 Generalized seizures; HP:0001263 Global developmental delay; HP:0001249 Intellectual disability; HP:0001270 Motor delay; HP:00…	HP:0002121 Absence seizures; HP:0010819 Atonic seizures; HP:0001250 Seizures
37	CNR1	het	chr6@88854825|G|C	NM_001160258.1:c.169C>G	NP_001153730.1:p.Pro57Ala	missense	0	0	0.000107			0.86	0.01	0.563	2.7265	0.155072	epilepsy.|| HP:0001250 Seizures	HP:0001250 Seizures	KCNT1
51	CNR1	het	chr6@88854914|T|C	NM_001160258.1:c.80A>G	NP_001153730.1:p.Asp27Gly	missense	7.414e-05	5.411e-05	0.000107	1.44322	1.97745	1	0	0.46	2.7265	0.155072	CT or MRI: cerebral cortex atrophy or hypoplasia, focal or generalized, Seizures with abnormal movements, Motor developmental delay, global developmental delay, atonic seizures, and cerebral atrophy.|| HP:0010819 Atonic seizures; HP:0002059 Cerebral atrophy; HP:0001263 Global developmental delay	HP:0010819 Atonic seizures
140	CNR1	het	chr6@88854974|C|T	NM_001160258.1:c.20G>A	NP_001153730.1:p.Gly7Asp	missense	8.447e-05	5.805e-05	0.000107	1.26672	1.84324	1	0.7	0.563	2.7265	0.155072	chronic fatigue, shortness of breath, brain fog, muscle burning, and elevated resting lactate. Cardiopulmonary Exercise Test results suggested peripheral limit to exercise, skeletal muscle mitochondrial dysfunction, and associated dysautonomia.|| HP:0003287 Abnormality of mitochondrial metabolism; HP:0012432 Chronic fatigue; HP:0002459 Dysautonomia; HP:0002094 Dyspnea	none
20	CNR2	het	chr1@24201027|AG|A	NM_001841.2:c.1080delC	NP_001832.1:p.Ter361AspfsTer50	stoplost	0.0001095	0.0001492	0.000135135	1.23411	0.905731		0	0	-0.199785	0.000110726	focal seizures and developmental delay. Motor developmental delay, Focal or simple partial character to seizures || HP:0007359 Focal seizures; HP:0001263 Global developmental delay	HP:0001263 Global developmental delay
18	CNR2	het	chr1@24201093|C|T	NM_001841.2:c.1015G>A	NP_001832.1:p.Glu339Lys	missense	8.238e-06	1.218e-05	0.000135135	16.4039	11.0948	0.225	0.26	0.563	-0.199785	0.000110726	mild autism (identical twin with ASD also), autonomic over-responsivity, dyspraxia, possible gluten sensitivity and a marfanoid appearance. He was born premature. Apraxia, Autistic behavior, Premature birth || HP:0001999 Abnormal facial shape; HP:0002270 Abnormality of the autonomic nervous system; HP:0000717 Autism	HP:0000717 Autism
92	CNR2	het	chr1@24201165|C|T	NM_001841.2:c.943G>A	NP_001832.1:p.Ala315Thr	missense	0	0	0.000135135			0.001	0.32	0.563	-0.199785	0.000110726	complex febrile seizures, recently worsening mood swings and tantrums, difficulty falling asleep. Physical exam was negative for facial dysmorphism. Development is noted to be normal. Neurologic examination is normal. Brain MRI was within normal limits. || HP:0011172 Complex febrile seizures; HP:0000720 Mood swings||	none
82	CNR2	het	chr1@24201219|C|T	NM_001841.2:c.889G>A	NP_001832.1:p.Val297Ile	missense	8.237e-06	8.125e-06	0.000135135	16.4059	16.632	0.001	1	0.557	-0.199785	0.000110726	seizure disorder (grand mal), autism onset after vaccination at age 3, digestive problems, insomnia, fatigue, self-stimulatory behavior, and loss of range of motion in left shoulder after onset of seizures.|| HP:0000717 Autism; HP:0000729 Autistic behavior; HP:0012378 Fatigue; HP:0100785 Insomnia; HP:0001250 Seizures	HP:0000717 Autism
141	CNR2	het	chr1@24201283|G|T	NM_001841.2:c.825C>A	NP_001832.1:p.Asp275Glu	missense	8.24e-06	6.46e-05	0.000135135	16.3999	2.09188	0.002	0.12	0.557	-0.199785	0.000110726	anxiety, sleep disorder, chronic constipation, low energy and pain, velocardiofacial syndrome. cognitive delay, allergies, asthma, a mood disorder. Past medical history includes seizures , hypotonia, VSD (s/p surgery), hypothyrodism, hyperlipidemia, Kawasaki, asthma, chronic sinusitis and recurrent infections,|| HP:0012393 Allergy; HP:0000739 Anxiety; HP:0002099 Asthma; HP:0012450 Chronic constip…	none
127	CNR2	het	chr1@24201293|G|A	NM_001841.2:c.815C>T	NP_001832.1:p.Thr272Met	missense	9.064e-05	6.134e-05	0.000135135	1.4909	2.20305	0.967	0.01	0.557	-0.199785	0.000110726	autism, global delays, regression, generalized seizures, tics, ataxia, reflux, irritable bowel, constipation, anxiety, depression, OCD, irritability, hypothyroidism, and hypoglycemia.|| HP:0000739 Anxiety; HP:0001251 Ataxia; HP:0000729 Autistic behavior; HP:0002019 Constipation; HP:0000716 Depression; HP:0002020 Gastroesophageal reflux; HP:0002197 Generalized seizures; HP:0001263 Global developme…	HP:0000729 Autistic behavior; HP:0001263 Global developmental delay; HP:0000737 Irritability
88	CNR2	het	chr1@24201498|C|T	NM_001841.2:c.610G>A	NP_001832.1:p.Gly204Arg	missense	3.4e-05	4.785e-05	0.000135135	3.97456	2.82414	0.994	0.07	0.65	-0.199785	0.000110726	restless legs, Hashimoto, and anxiety.|| HP:0000739 Anxiety; HP:0000872 Hashimoto thyroiditis; HP:0012452 Restless legs	none
70	CNR2	het	chr1@24201707|C|T	NM_001841.2:c.401G>A	NP_001832.1:p.Cys134Tyr	missense	8.246e-06	8.132e-06	0.000135135	16.388	16.6177	0.999	0.01	0.555	-0.199785	0.000110726	seizures and developmental delay.|| HP:0001263 Global developmental delay; HP:0001250 Seizures	HP:0001263 Global developmental delay
36	CNR2	het	chr1@24201717|G|A	NM_001841.2:c.391C>T	NP_001832.1:p.Arg131Ter	truncated	0.0002144	0.0002131	0.000135135	0.630294	0.63414		1	0.555	-0.199785	0.000110726	seizures, hypotonia, spasticity, abnormal movements, vision problems, muscle weakness, developmental delay, and regression. Weakness, significant, Spasticity character to hypertonia, Visual impairment, Seizures, Hypotonia, Motor developmental delay|| Developmental Delay Loss of Milestones Skeletal Muscle Weakness Abnormal Movements Hyptonia Seizures Spasticity Other Sensory Issue|| HP:0002457 Abn…	HP:0002376 Developmental regression; HP:0001263 Global developmental delay;
19	CNR2	het	chr1@24201911|C|T	NM_001841.2:c.197G>A	NP_001832.1:p.Arg66Gln	missense	0.003504	0.003567	0.00027027	0.0771319	0.0757696	0.225	0.19	-1.267	-0.199785	0.000110726	Other Muscular Issue Hyptonia Seizures Infantile/epileptic spasms Epileptic Encephalopathy Generalized Seizures, infantile/epileptic spasms, epileptic encephalopathy, generalized seizures, hypotonia, and dysmorphic craniofacial features.|| HP:0001999 Abnormal facial shape; HP:0200134 Epileptic encephalopathy; HP:0011097 Epileptic spasms; HP:0002197 Generalized seizures; HP:0012469 Infantile spasm…	none
21	CNR2	het	chr1@24201911|C|T	NM_001841.2:c.197G>A	NP_001832.1:p.Arg66Gln	missense	0.003504	0.003567	0.00027027	0.0771319	0.0757696	0.225	0.19	-1.267	-0.199785	0.000110726	SC Findings: Attention deficit, Autistic behavior, Aggression, impulsivity, rages, Echocardiogram: valve or structure abnormal, Motor developmental delay, ADD/ADHD Autism/Autistic Spectrum Developmental Delay, Other Psychiatric Issue, developmental delay, aggressive behavior, autistic features, ADHD, and small ASD and PFO. || HP:0000718 Aggressive behavior; HP:0007018 Attention deficit hyperactiv…	HP:0000718 Aggressive behavior; HP:0000729 Autistic behavior; HP:0001263 Global developmental delay
142	DAGLA	het	chr11@61488318|C|T	NM_006133.2:c.263C>T	NP_006124.1:p.Thr88Met	missense	0	0	0.00013238			1	0.01	0.561	5.29014	0.953148	autism and speech delay.|| HP:0000717 Autism; HP:0000750 Delayed speech and language development	HP:0000717 Autism
158	DAGLA	het	chr11@61493507|C|T	NM_006133.2:c.589C>T	NP_006124.1:p.Arg197Trp	missense	2.48e-05	2.532e-05	0.00013238	5.33791	5.22829	1	0	0.462	5.29014	0.953148	absence epilepsy. || HP:0002121 Absence seizures; HP:0001250 Seizures	HP:0002121 Absence seizures; HP:0001250 Seizures
110	DAGLA	het	chr11@61495745|G|T	NM_006133.2:c.757G>T	NP_006124.1:p.Ala253Ser	missense	0	4.091e-06	0.00013238		32.3589	0.21	0.34	0.555	5.29014	0.953148	growth hormone deficiency, hypothyroidism, strabismus, difficulty keeping her eyelids open and loss of muscle control of the eyes at age 8, frontal bossing, brachycephaly, paucity of motion, flat affect, abulia, and a recent sudden-onset days-long episode of myoclonic jerks, tremors, OCD, tics, confusion, catatonia, dysautonomia, and poor sleep. || HP:0100851 Abnormal emotion/affect behavior; HP:…	none
91	DAGLA	het	chr11@61498879|G|A	NM_006133.2:c.940G>A	NP_006124.1:p.Ala314Thr	missense	1.649e-05	2.032e-05	0.00013238	8.02791	6.51477	0	0.57	0.561	5.29014	0.953148	seizures and developmental delay. Symptoms are concerning for Doose syndrome.|| HP:0001263 Global developmental delay; HP:0001250 Seizures	HP:0001263 Global developmental delay; HP:0001250 Seizures
78	DAGLA	het	chr11@61502338|C|T	NM_006133.2:c.992C>T	NP_006124.1:p.Ala331Val	missense	0.000165	0.0001229	0.00013238	0.802304	1.07714	0.13	0.47	0.561	5.29014	0.953148	infantile spasms, with intractable epilepsy.|| HP:0012469 Infantile spasms; HP:0001250 Seizures	HP:0012469 Infantile spasms; HP:0001250 Seizures
46	DAGLA	het	chr11@61502451|G|A	NM_006133.2:c.1105G>A	NP_006124.1:p.Val369Ile	missense	8.244e-06	8.127e-06	0.00013238	16.0578	16.2889	1	0.65	0.561	5.29014	0.953148	Abnormal Histology/EM Hyptonia Seizures West Syndrome Epileptic Encephalopathy Generalized Seizures Brain Atrophy, Lennox-Gastaut, severe delays, mild brain atrophy, hypotonia, and muscle biopsy suspicious of mitochondrial dysfunction based on minor criteria. || HP:0012444 Brain atrophy; HP:0001252 Muscular hypotonia; HP:0001250 Seizures; HP:0011344 Severe global developmental delay	HP:0001250 Seizures; HP:0011344 Severe global developmental delay
134	DAGLA	het	chr11@61504657|C|T	NM_006133.2:c.1375C>T	NP_006124.1:p.Arg459Cys	missense	1.648e-05	4.073e-06	0.00013238	8.03278	32.5019	1	0.07	0.313	5.29014	0.953148	localization-related epilepsy (onset around age 6.5 years), ADHD, polyphagia, obesity (99%ile for weight) and possible underlying encephalopathy. There is recent concern for increased confusion, aggression and impulsive/compulsive behaviors.|| HP:0000718 Aggressive behavior; HP:0007018 Attention deficit hyperactivity disorder; HP:0000708 Behavioral abnormality; HP:0001289 Confusion; HP:0007359 Fo…	HP:0007359 Focal seizures; HP:0001250 Seizures
116	DAGLA	het	chr11@61507022|G|A	NM_006133.2:c.1742G>A	NP_006124.1:p.Arg581Gln	missense	8.276e-06	8.127e-06	0.00013238	15.9957	16.2889	0.96	0.33	0.462	5.29014	0.953148	absence epilepsy, developmental delay, intellectual disability, autonomic nervous system disorder, unspecified epilepsy, failure to thrive, mixed receptive-expressive language disorder, pervasive developmental disorder, lack of coordination, autoimmune kidney problems, gastroparesis, small intestine bacterial overgrowth, and possible metabolic/mitochondrial disorder.|| HP:0002121 Absence seizures…	HP:0002121 Absence seizures; HP:0001263 Global developmental delay; HP:0001249 Intellectual disability; HP:0001250 Seizures
130	DAGLA	het	chr11@61511075|C|T	NM_006133.2:c.2243C>T	NP_006124.1:p.Ala748Val	missense	1.934e-05	1.464e-05	0.00013238	6.84489	9.04236	0.84	0.09	0.484	5.29014	0.953148	non-verbal autism and seizures around the time of regression|| HP:0001344 Absent speech; HP:0000717 Autism; HP:0002376 Developmental regression; HP:0001250 Seizures	HP:0000717 Autism; HP:0002376 Developmental regression; HP:0001250 Seizures
26	DAGLA	het	chr11@61511126|G|A	NM_006133.2:c.2294G>A	NP_006124.1:p.Arg765Gln	missense	0	0	0.00013238			0.02	0.13	0.484	5.29014	0.953148	encephalopathy, disorder of the autonomic nervous system, possible gelastic seizures or other seizures, dyspraxia, sleep disorder, obesity, dental issues, possible migraines, autism spectrum disorder-moderate/severe, anxiety disorder-NOS, obsessive compulsive disorder, and impulse control disorder. Anxiety, severe or excessive, Weight high or weight gain, Obsessive-compulsive behavior, Aggression…	HP:0000739 Anxiety; HP:0000729 Autistic behavior; HP:0001250 Seizures
69	DAGLA	het	chr11@61511132|C|T	NM_006133.2:c.2300C>T	NP_006124.1:p.Ala767Val	missense	1.905e-05	3.238e-05	0.00013238	6.94909	4.08833	0.02	0.06	0.484	5.29014	0.953148	generalized epilepsy NOS. Seizure onset was at 2.5 years with GTC and atonic seizures. language regression after seizure onset. Motor skills also regressed and gait became more unsteady. There is also a history of myoclonic seizures. || HP:0002376 Developmental regression; HP:0002069 Generalized tonic-clonic seizures; HP:0002465 Poor speech; HP:0001250 Seizures	HP:0002376 Developmental regression; HP:0002069 Generalized tonic-clonic seizures; HP:0001250 Seizures
114	DAGLA	het	chr11@61511209|G|A	NM_006133.2:c.2377G>A	NP_006124.1:p.Asp793Asn	missense	8.845e-06	4.263e-06	0.00013238	14.9667	31.0533	1	0.02	0.491	5.29014	0.953148	global delay, intellectual delay, autism, non-lesion focal epilepsy, brain atrophy, spasticity, clumsiness, skeletal dysplasia, and dysmorphic features. Microarray was negative.|| HP:0000479 Abnormality of the retina; HP:0000924 Abnormality of the skeletal system; HP:0000717 Autism; HP:0002312 Clumsiness; HP:0007359 Focal seizures; HP:0001263 Global developmental delay; HP:0002311 Incoordination;…	HP:0000717 Autism; HP:0007359 Focal seizures; HP:0001263 Global developmental delay; HP:0001249 Intellectual disability; HP:0001250 Seizures
35	DAGLA	het	chr11@61511262|C|A	NM_006133.2:c.2430C>A	NP_006124.1:p.His810Gln	missense	0.0007159	0.0008146	0.000926661	1.2944	1.13757	0.2	0.2	0.491	5.29014	0.953148	infantile/epileptic spasms and focal seizures. Seizures Infantile/epileptic spasms Focal Seizures|| HP:0011097 Epileptic spasms; HP:0007359 Focal seizures; HP:0012469 Infantile spasms	HP:0011097 Epileptic spasms; HP:0007359 Focal seizures; HP:0012469 Infantile spasms
45	DAGLA	het	chr11@61511262|C|A	NM_006133.2:c.2430C>A	NP_006124.1:p.His810Gln	missense	0.0007159	0.0008146	0.000926661	1.2944	1.13757	0.2	0.2	0.491	5.29014	0.953148	Seizures, epilepsy.|| HP:0001250 Seizures	HP:0001250 Seizures
64	DAGLA	het	chr11@61511262|C|A	NM_006133.2:c.2430C>A	NP_006124.1:p.His810Gln	missense	0.0007159	0.0008146	0.000926661	1.2944	1.13757	0.2	0.2	0.491	5.29014	0.953148	global delay, hypotonia, West syndrome, delayed visual maturation with normal optic nerve, and asymetric ventricles and mild white matter volume loss of uncertain significance. || HP:0002500 Abnormality of the cerebral white matter; HP:0000504 Abnormality of vision; HP:0011097 Epileptic spasms; HP:0001263 Global developmental delay; HP:0001252 Muscular hypotonia	HP:0002500 Abnormality of the cerebral white matter; HP:0011097 Epileptic spasms; HP:0001263 Global developmental delay
80	DAGLA	het	chr11@61511262|C|A	NM_006133.2:c.2430C>A	NP_006124.1:p.His810Gln	missense	0.0007159	0.0008146	0.000926661	1.2944	1.13757	0.2	0.2	0.491	5.29014	0.953148	infantile spasms and neonatal seizures.|| HP:0012469 Infantile spasms; HP:0001250 Seizures	HP:0012469 Infantile spasms; HP:0001250 Seizures
123	DAGLA	het	chr11@61511262|C|A	NM_006133.2:c.2430C>A	NP_006124.1:p.His810Gln	missense	0.0007159	0.0008146	0.000926661	1.2944	1.13757	0.2	0.2	0.491	5.29014	0.953148	autism.|| HP:0000717 Autism; HP:0000729 Autistic behavior	HP:0000717 Autism; HP:0000729 Autistic behavior
146	DAGLA	het	chr11@61511262|C|A	NM_006133.2:c.2430C>A	NP_006124.1:p.His810Gln	missense	0.0007159	0.0008146	0.000926661	1.2944	1.13757	0.2	0.2	0.491	5.29014	0.953148	developmental delay, episodic weakness, hypotonia, fatigue, lack of stamina, pallor, hives, muscle cramping, high ANA, tachycardia, burning/itching feet, pain in wrists, ankles, and legs. || HP:0003493 Antinuclear antibody positivity; HP:0002829 Arthralgia; HP:0012432 Chronic fatigue; HP:0012431 Episodic fatigue; HP:0012378 Fatigue; HP:0001263 Global developmental delay; HP:0009763 Limb pain; HP:…	HP:0002829 Arthralgia; HP:0001263 Global developmental delay
147	DAGLA	het	chr11@61511262|C|A	NM_006133.2:c.2430C>A	NP_006124.1:p.His810Gln	missense	0.0007159	0.0008146	0.000926661	1.2944	1.13757	0.2	0.2	0.491	5.29014	0.953148	generalized and focal seizures and intellectual disability.|| HP:0007359 Focal seizures; HP:0002197 Generalized seizures; HP:0001249 Intellectual disability; HP:0001250 Seizures	HP:0007359 Focal seizures; HP:0002197 Generalized seizures; HP:0001249 Intellectual disability; HP:0001250 Seizures
14	DAGLA	het	chr11@61511276|G|A	NM_006133.2:c.2444G>A	NP_006124.1:p.Arg815His	missense	0.0001657	0.0001912	0.000661901	3.99457	3.46183	0.78	0.02	0.491	5.29014	0.953148	seizures, hypotonia, and a brain malformation (unspecified), Seizures|| HP:0012443 Abnormality of brain morphology; HP:0001252 Muscular hypotonia; HP:0001250 Seizures	HP:0012443 Abnormality of brain morphology; HP:0001250 Seizures
16	DAGLA	het	chr11@61511276|G|A	NM_006133.2:c.2444G>A	NP_006124.1:p.Arg815His	missense	0.0001657	0.0001912	0.000661901	3.99457	3.46183	0.78	0.02	0.491	5.29014	0.953148	Hypotonia, Motor developmental delay, Seizures, Intellectual disability, The patient presents with intractable epilepsy, managed with ketogenic diet and multiple medications. The patient also has a history of developmental delay and axial hypotonia. Muscle biopsy indicated a complex III deficiency.|| HP:0011924 Decreased activity of mitochondrial complex III; HP:0002373 Febrile seizures; HP:00012…	HP:0002373 Febrile seizures; HP:0001263 Global developmental delay; HP:0001250 Seizures
61	DAGLA	het	chr11@61511276|G|A	NM_006133.2:c.2444G>A	NP_006124.1:p.Arg815His	missense	0.0001657	0.0001912	0.000661901	3.99457	3.46183	0.78	0.02	0.491	5.29014	0.953148	a history of focal epilepsy and developmental delay. Physical exam was normal.|| HP:0007359 Focal seizures; HP:0001263 Global developmental delay	HP:0007359 Focal seizures; HP:0001263 Global developmental delay	GRIN2A
62	DAGLA	het	chr11@61511276|G|A	NM_006133.2:c.2444G>A	NP_006124.1:p.Arg815His	missense	0.0001657	0.0001912	0.000661901	3.99457	3.46183	0.78	0.02	0.491	5.29014	0.953148	intractable epilepsy NOS s/p left frontal lobectomy, and a history of infantile spasms. features consistent with autism. || HP:0012443 Abnormality of brain morphology; HP:0000729 Autistic behavior; HP:0012469 Infantile spasms; HP:0001250 Seizures	HP:0012443 Abnormality of brain morphology; HP:0000729 Autistic behavior; HP:0012469 Infantile spasms; HP:0001250 Seizures
73	DAGLA	het	chr11@61511276|G|A	NM_006133.2:c.2444G>A	NP_006124.1:p.Arg815His	missense	0.0001657	0.0001912	0.000661901	3.99457	3.46183	0.78	0.02	0.491	5.29014	0.953148	severe epilepsy with status epilepticus, developmental regression, tachycardia, irritability, and posterior delayed myelination on MRI.|| HP:0012448 Delayed myelination; HP:0002376 Developmental regression; HP:0000737 Irritability; HP:0001250 Seizures; HP:0001649 Tachycardia	HP:0012448 Delayed myelination; HP:0002376 Developmental regression; HP:0001250 Seizures
47	DAGLA	het	chr11@61511357|C|T	NM_006133.2:c.2525C>T	NP_006124.1:p.Ala842Val	missense	8.724e-06	1.679e-05	0.00013238	15.1743	7.88447	0.38	0	0.561	5.29014	0.953148	Autism/Autistic Spectrum Developmental Delay Thyroid Disease Growth Hormone Deficiency Hyptonia Seizures Growth Retardation Heteroptopia Brain Atrophy, autism, global developmental delay, heterotopia, brain atrophy, panhypopituitarism, growth hormone deficiency, and epilepsy.|| HP:0000717 Autism; HP:0012444 Brain atrophy; HP:0001263 Global developmental delay; HP:0000824 Growth hormone deficiency…	HP:0000717 Autism; HP:0001263 Global developmental delay; HP:0002282 Heterotopia; HP:0001250 Seizures
94	DAGLA	het	chr11@61511405|C|T	NM_006133.2:c.2573C>T	NP_006124.1:p.Ala858Val	missense	6.142e-05	9.609e-05	0.00026476	4.31065	2.75534	0	0.12	-0.221	5.29014	0.953148	seizures with generalized spikes on EEG and migraines. Developmental history is normal. MRI was unremarkable. || HP:0012000 EEG with generalized spikes; HP:0002076 Migraine; HP:0001250 Seizures	HP:0001250 Seizures
96	DAGLA	het	chr11@61511405|C|T	NM_006133.2:c.2573C>T	NP_006124.1:p.Ala858Val	missense	6.142e-05	9.609e-05	0.00026476	4.31065	2.75534	0	0.12	-0.221	5.29014	0.953148	non-verbal autism, global delays, regression, hypotonia, pain, large bowel disease, and anxiety.|| HP:0002027 Abdominal pain; HP:0001344 Absent speech; HP:0000739 Anxiety; HP:0000717 Autism; HP:0002019 Constipation; HP:0002376 Developmental regression; HP:0002014 Diarrhea; HP:0001263 Global developmental delay; HP:0001252 Muscular hypotonia; HP:0012531 Pain	HP:0000739 Anxiety; HP:0000717 Autism; HP:0002376 Developmental regression; HP:0001263 Global developmental delay;
118	DAGLA	het	chr11@61511453|C|T	NM_006133.2:c.2621C>T	NP_006124.1:p.Ala874Val	missense	3.547e-05	2.592e-05	0.00013238	3.73217	5.10726	0	0.44	-0.291	5.29014	0.953148	a history of developmental delay, speech and language delay, and new onset of seizures. aggressive behavior at school|| HP:0000718 Aggressive behavior; HP:0000750 Delayed speech and language development; HP:0002069 Generalized tonic-clonic seizures; HP:0001263 Global developmental delay; HP:0001249 Intellectual disability; HP:0001250 Seizures	HP:0002069 Generalized tonic-clonic seizures; HP:0001263 Global developmental delay; HP:0001249 Intellectual disability; HP:0001250 Seizures
152	DAGLA	het	chr11@61511485|G|C	NM_006133.2:c.2653G>C	NP_006124.1:p.Gly885Arg	missense	0	1.11e-05	0.00013238		11.9261	0	0.16	0.561	5.29014	0.953148	HP:0010819 Atonic seizures; HP:0000717 Autism; HP:0000729 Autistic behavior; HP:0000565 Esotropia; HP:0001508 Failure to thrive; HP:0011169 Generalized clonic seizures; HP:0002197 Generalized seizures; HP:0001263 Global developmental delay; HP:0001249 Intellectual disability; HP:0000508 Ptosis; HP:0001250 Seizures	HP:0010819 Atonic seizures; HP:0000717 Autism; HP:0000729 Autistic behavior; HP:0011169 Generalized clonic seizures; HP:0002197 Generalized seizures; HP:0001263 Global developmental delay; HP:0001249 Intellectual disability; HP:0001250 Seizures
84	DAGLA	het	chr11@61511507|G|T	NM_006133.2:c.2675G>T	NP_006124.1:p.Arg892Leu	missense	5.253e-05	5.14e-05	0.00013238	2.52009	2.57549	0.01	0.14	0.561	5.29014	0.953148	seizures and developmental delay.|| HP:0001263 Global developmental delay; HP:0001250 Seizures	HP:0001263 Global developmental delay; HP:0001250 Seizures
87	DAGLA	het	chr11@61511741|C|A	NM_006133.2:c.2909C>A	NP_006124.1:p.Pro970His	missense	0	0	0.00013238			1	0.01	0.462	5.29014	0.953148	febrile seizures and bursts of generalized or bifrontal and irregular spike and wave discharges on EEG. || HP:0001326 EEG with irregular generalized spike and wave complexes; HP:0002373 Febrile seizures	HP:0002373 Febrile seizures
22	DAGLA	het	chr11@61511794|C|G	NM_006133.2:c.2962C>G	NP_006124.1:p.Leu988Val	missense	0.005721	0.006749	0.000397141	0.069418	0.0588444	0	0.5	0.462	5.29014	0.953148	a prior history of autism (dx. 3 years) with recent onset of focal seizures. Autistic behavior, Seizures, Focal or simple partial character to seizures|| Autism/Autistic Spectrum Developmental Delay Seizures Focal Seizures|| HP:0000717 Autism; HP:0007359 Focal seizures	HP:0000717 Autism; HP:0007359 Focal seizures
30	DAGLA	het	chr11@61511794|C|G	NM_006133.2:c.2962C>G	NP_006124.1:p.Leu988Val	missense	0.005721	0.006749	0.000397141	0.069418	0.0588444	0	0.5	0.462	5.29014	0.953148	unilateral limb reduction defect (terminal longitudinal meromelia of the right lower extremity with absence of the right foot), seizures, parenchymal hemorrhages on head ultrasound, cystic encophalomalaica in the bilateral frontal lobes and left parietal lobe with the left parietal lobe component communicating with the left lateral ventricle consistent with a porenecphalic cyst, subacute blood pr…	HP:0002282 Heteroptopia; HP:0006970 Periventricular Leukomalacia; HP:0012443 Abnormality of brain morphology; HP:0001250 Seizures
44	DAGLA	hom	chr11@61511794|C|G	NM_006133.2:c.2962C>G	NP_006124.1:p.Leu988Val	missense	0.005721	0.006749	0.000397141	0.069418	0.0588444	0	0.5	0.462	5.29014	0.953148	a history of seizures, global developmental delay, short stature, autism, low-set ears, low hairline, hypertelorism, and a congenital heart defect.|| HP:0009553 Abnormality of the hairline; HP:0000717 Autism; HP:0001263 Global developmental delay; HP:0000316 Hypertelorism; HP:0000369 Low-set ears; HP:0002564 Malformation of the heart and great vessels; HP:0001250 Seizures; HP:0004322 Short stature	HP:0000717 Autism; HP:0001263 Global developmental delay; HP:0001250 Seizures	MEF2C
76	DAGLA	het	chr11@61511881|G|C	NM_006133.2:c.3049G>C	NP_006124.1:p.Asp1017His	missense	4.289e-05	5.822e-05	0.00013238	3.0865	2.27379	0.15	0	0.462	5.29014	0.953148	epileptic encephalopathy, generalized myoclonic seizures, developmental delay, episodic encephalopathy, regression, autism, spasticity, and abnormal movements.|| HP:0100022 Abnormality of movement; HP:0000717 Autism; HP:0002376 Developmental regression; HP:0001298 Encephalopathy; HP:0200134 Epileptic encephalopathy; HP:0002123 Generalized myoclonic seizures; HP:0001263 Global developmental delay;…	HP:0000717 Autism; HP:0002376 Developmental regression; HP:0200134 Epileptic encephalopathy; HP:0001263 Global developmental delay
158	DAGLA	het	chr11@61511959|T|C	NM_006133.2:c.3127T>C	NP_006124.1:p.Ter1043GlnextTer29	stoplost	1.914e-05	2.181e-05	0.00013238	6.91642	6.0697		0	0.379	5.29014	0.953148	absence epilepsy. || HP:0002121 Absence seizures; HP:0001250 Seizures	HP:0002121 Absence seizures; HP:0001250 Seizures
117	FAAH	het	chr1@46860021|A|G	ENST00000243167.8:c.1A>G	ENSP00000243167.8:p.Met1?	missense	0	0	8.3626e-05			0.008	0	0.459	1.19428	5.9295e-07	global delays, autism, regression, epileptic encephalopathy, tonic-clonic seizures, and spasticity.|| HP:0000717 Autism; HP:0200134 Epileptic encephalopathy; HP:0002069 Generalized tonic-clonic seizures; HP:0001263 Global developmental delay; HP:0001249 Intellectual disability; HP:0001270 Motor delay; HP:0001257 Spasticity	HP:0200134 Epileptic encephalopathy; HP:0002069 Generalized tonic-clonic seizures;
55	FAAH	het	chr1@46860031|A|T	NM_001441.2:c.11A>T	NP_001432.2:p.Tyr4Phe	missense	0	0	8.3626e-05			0.001	0.38	-0.441	1.19428	5.9295e-07	generalized seizures, spasticity, cerebral palsy, developmental delay, and developmental delay.|| HP:0100021 Cerebral palsy; HP:0002197 Generalized seizures; HP:0001263 Global developmental delay; HP:0001257 Spasticity	HP:0002197 Generalized seizures;
125	FAAH	het	chr1@46860070|C|T	ENST00000243167.8:c.50C>T	ENSP00000243167.8:p.Ala17Val	missense	0.0005259	0.0002307	8.3626e-05	0.159015	0.362488	0.099	0.2	0.561	1.19428	5.9295e-07	cyclic vomiting syndrome, depression, and anxiety.|| HP:0000739 Anxiety; HP:0000716 Depression; HP:0002572 Episodic vomiting; HP:0002013 Vomiting	none
120	FAAH	het	chr1@46860184|T|C	ENST00000243167.8:c.164T>C	ENSP00000243167.8:p.Met55Thr	missense	0	0.0002343	0.000167252		0.713837	0.932	0.13	0.459	1.19428	5.9295e-07	carpopedal spasm, headaches, muscle cramps, pragmatic language disorder, ADHD, anxiety, Tourette syndrome, stereotypy, dyspraxia, and sensory aversions. || HP:0000739 Anxiety; HP:0007018 Attention deficit hyperactivity disorder; HP:0002315 Headache; HP:0003394 Muscle cramps; HP:0011098 Speech apraxia; HP:0000733 Stereotypic behavior; HP:0100033 Tics	HP:0002315 Headache
137	FAAH	het	chr1@46860184|T|C	ENST00000243167.8:c.164T>C	ENSP00000243167.8:p.Met55Thr	missense	0	0.0002343	0.000167252		0.713837	0.932	0.13	0.459	1.19428	5.9295e-07	epilepsy.|| HP:0001250 Seizures	HP:0001250 Seizures
38	FAAH	het	chr1@46860198|C|A	NM_001441.2:c.178C>A	NP_001432.2:p.Gln60Lys	missense	0	6.471e-05	0.000167252		2.58464	0.005	0.36	0.561	1.19428	5.9295e-07	OCD and streptococcus group D.|| HP:0000722 Obsessive-compulsive behavior	none
66	FAAH	het	chr1@46860198|C|A	NM_001441.2:c.178C>A	NP_001432.2:p.Gln60Lys	missense	0	6.471e-05	0.000167252		2.58464	0.005	0.36	0.561	1.19428	5.9295e-07	myoclonic seizures, epileptic encephalopathy, and intellectual disability with sporadic inheritance.|| HP:0200134 Epileptic encephalopathy; HP:0002123 Generalized myoclonic seizures; HP:0001249 Intellectual disability	HP:0200134 Epileptic encephalopathy;
86	FAAH	het	chr1@46860214|A|T	NM_001441.2:c.194A>T	NP_001432.2:p.Gln65Leu	missense	0	0	8.3626e-05			0.012	0.19	0.459	1.19428	5.9295e-07	clumsiness, epileptic encephalopathy, focal seizures, autism, and intellectual disability.|| HP:0000717 Autism; HP:0002312 Clumsiness; HP:0200134 Epileptic encephalopathy; HP:0007359 Focal seizures; HP:0001249 Intellectual disability	HP:0200134 Epileptic encephalopathy; HP:0007359 Focal seizures
79	FAAH	het	chr1@46867763|A|G	ENST00000243167.8:c.196A>G	ENSP00000243167.8:p.Asn66Asp	missense	7.517e-05	5.656e-05	8.3626e-05	1.11249	1.47854	0.642	0	0.45	1.19428	5.9295e-07	generalized tonic-clonic seizures, focal seizures, global delays, and incoordination.|| HP:0007359 Focal seizures; HP:0002069 Generalized tonic-clonic seizures; HP:0001263 Global developmental delay; HP:0002311 Incoordination	HP:0007359 Focal seizures; HP:0002069 Generalized tonic-clonic seizures	CACNA1A
28	FAAH	het	chr1@46867824|T|C	NM_001441.2:c.257T>C	NP_001432.2:p.Leu86Ser	missense	2.661e-05	8.387e-06	8.3626e-05	3.14265	9.97091	0.988	0	0.448	1.19428	5.9295e-07	multiple seizures (GTC, myoclonic, drop attacks) and normal development.|| HP:0002123 Generalized myoclonic seizures; HP:0002069 Generalized tonic-clonic seizures; HP:0001250 Seizures	HP:0002069 Generalized tonic-clonic seizures; HP:0001250 Seizures
108	FAAH	het	chr1@46867853|G|A	NM_001441.2:c.286G>A	NP_001432.2:p.Val96Met	missense	0	4.395e-06	8.3626e-05		19.0275	1	0	-0.311	1.19428	5.9295e-07	Clinical notes: The patient presents with ADD/ADHD, constipation, chronic fatigue, and hypothyroidism.|| HP:0007018 Attention deficit hyperactivity disorder; HP:0012432 Chronic fatigue; HP:0002019 Constipation; HP:0000821 Hypothyroidism	none
67	FAAH	het	chr1@46870714|G|C	ENST00000243167.8:c.338G>C	ENSP00000243167.8:p.Cys113Ser	missense	0	7.216e-06	0.000167252		23.1779	0.977	0.05	0.313	1.19428	5.9295e-07	hearing loss, constipation, GERD, and possible gastroparesis. || HP:0002020 Gastroesophageal reflux; HP:0002578 Gastroparesis; HP:0000365 Hearing impairment	none
128	FAAH	het	chr1@46870714|G|C	ENST00000243167.8:c.338G>C	ENSP00000243167.8:p.Cys113Ser	missense	0	7.216e-06	0.000167252		23.1779	0.977	0.05	0.313	1.19428	5.9295e-07	seizures and possible generalized seizures.|| HP:0002197 Generalized seizures; HP:0001250 Seizures	HP:0002197 Generalized seizures; HP:0001250 Seizures
93	FAAH	het	chr1@46870780|A|G	NM_001441.2:c.404A>G	NP_001432.2:p.Tyr135Cys	missense	4.129e-05	4.691e-05	0.000167252	4.05067	3.56538	1	0.03	0.26	1.19428	5.9295e-07	language delay and epileptic spikes on EEG while awake. no history of seizures. || HP:0000750 Delayed speech and language development	none
103	FAAH	het	chr1@46870780|A|G	NM_001441.2:c.404A>G	NP_001432.2:p.Tyr135Cys	missense	4.129e-05	4.691e-05	0.000167252	4.05067	3.56538	1	0.03	0.26	1.19428	5.9295e-07	generalized epilepsy with negative family history.|| HP:0002197 Generalized seizures	HP:0002197 Generalized seizures
13	FAAH	het	chr1@46870785|G|A	NM_001441.2:c.409G>A	NP_001432.2:p.Val137Ile	missense	3.304e-05	3.25e-05	8.3626e-05	2.53105	2.57311	0.117	0.51	-0.643	1.19428	5.9295e-07	ASD and PANS. She is an identical triplet and her sisters have ASD as well but not PANS.|| HP:0000739 Anxiety; HP:0000729 Autistic behavior; HP:0000722 Obsessive-compulsive behavior; HP:0100033 Tics	none
52	FAAH	het	chr1@46871294|G|A	NM_001441.2:c.613G>A	NP_001432.2:p.Val205Met	missense	3.338e-05	3.659e-05	8.3626e-05	2.50527	2.28549	0.01	0.24	-0.44	1.19428	5.9295e-07	developmental delay with concerns of regression since age 4, anxiety, spasticity, and autism. She was premature and had IVH.|| HP:0000739 Anxiety; HP:0000717 Autism; HP:0001263 Global developmental delay; HP:0011029 Internal hemorrhage; HP:0001622 Premature birth; HP:0001257 Spasticity	none	GRIN2B
132	FAAH	het	chr1@46871334|CAG|C	ENST00000243167.8:c.654_655delAG	ENSP00000243167.8:p.Gly220Ter	truncated	8.353e-06	4.068e-06	8.3626e-05	10.0115	20.557		0	0	1.19428	5.9295e-07	chronic fatigue, chronic pain including intercostal pain and myalgia, joint pain in knees, ankle, feet, shoulder, elbow, chronic headache, abdominal pain, leg pain, musculoskeletal pain which improves with exercise, leg cramps, hypermobility, sleep disorder (hypersomnolence), tingling/numbness of lower limbs, brain lesion on MRI (small area at left head of caudate), dizziness, mental fogginess, a…	HP:0002027 Abdominal pain; HP:0002829 Arthralgia; HP:0100749 Chest pain; HP:0002315 Headache; HP:0100786 Hypersomnia; HP:0003326 Myalgia; HP:0002360 Sleep disturbance
124	FAAH	het	chr1@46871344|A|C	ENST00000243167.8:c.663A>C	ENSP00000243167.8:p.Glu221Asp	missense	0	0	8.3626e-05			0.466	0.01	-0.415	1.19428	5.9295e-07	developed hypotonia at 18 months of age, additional symptoms of colic/constipation, tics, joint hypermobility, disorganization, unable to follow multiple step instructions, easy fatigability, auditory processing disorder.	none
71	FAAH	het	chr1@46871408|C|T	NM_001441.2:c.727C>T	NP_001432.2:p.Arg243Cys	missense	1.672e-05	2.848e-05	8.3626e-05	5.00156	2.93631	.	0	0.491	1.19428	5.9295e-07	seizures and developmental delay.|| HP:0001263 Global developmental delay; HP:0001250 Seizures	HP:0001263 Global developmental delay; HP:0001250 Seizures
161	FAAH	het	chr1@46871409|G|A	ENST00000243167.8:c.728G>A	ENSP00000243167.8:p.Arg243His	missense	0.0009281	0.0008817	0.00083626	0.901045	0.948463	1	0	0.491	1.19428	5.9295e-07	Lactic Acidosis Hypoglycemia Chronic Fatigue Migraine Myalgia Abnormal Result Skeletal Muscle Weakness Peripheral Neuropathy	HP:0002076 Migraine; HP:0003326 Myalgia; HP:0009830 Peripheral Neuropathy
8	FAAH	het	chr1@46871409|G|A	ENST00000243167.8:c.728G>A	ENSP00000243167.8:p.Arg243His	missense	0.0009281	0.0008817	0.00083626	0.901045	0.948463	1	0	0.491	1.19428	5.9295e-07	EDS III with resulting abdominal pain, muscle pain, and GI dysmotility (GERD, gastroparesis, constipation), feeding intolerance (GJ tube), sensitivities and allergies to many foods, Celiac disease, esophageal reflux, dystonia, tics, neuropathy, hypotonia, enlarged optic nerves, chronic fatigue, chronic pain, osteoporosis, dysautonomia (urinary urgency, Raynaud's, POTS, abnormal blood pressure and…	HP:0002027 Abdominal pain; HP:0012532 Chronic pain; HP:0003326 Myalgia; HP:0009830 Peripheral neuropathy
23	FAAH	het	chr1@46871409|G|A	ENST00000243167.8:c.728G>A	ENSP00000243167.8:p.Arg243His	missense	0.0009281	0.0008817	0.00083626	0.901045	0.948463	1	0	0.491	1.19428	5.9295e-07	history of intrauterine intracranial hemorrhage, hydrocephalus (status post shunt), global developmental delay, spastic diplegia, immune issues, rage/aggressive attacks, multiple seizure types, cortical visual impairment, rotary nystagmus. reported to have mitochondrial disease. || HP:0003287 Abnormality of mitochondrial metabolism; HP:0002715 Abnormality of the immune system; HP:0000718 Aggressi…	HP:0000718 Aggressive behavior; HP:0001250 Seizures
39	FAAH	het	chr1@46871409|G|A	ENST00000243167.8:c.728G>A	ENSP00000243167.8:p.Arg243His	missense	0.0009281	0.0008817	0.00083626	0.901045	0.948463	1	0	0.491	1.19428	5.9295e-07	tonic-clonic seizures, spasticity, perinatal encephalomalacia, optic neuropathy, blindness, nystagmus, migraine, abdominal pain, GERD, gastroparesis, large bowel disease, chronic fatigue, neurogenic bladder, precocious puberty, behavioral changes, developmental delay, episodic encephalopathy, neutropenia (resolved on mito cocktail), elevated protein in CSF, and hydrocephalus. Muscle biopsy reveal…	HP:0002027 Abdominal pain; HP:0002069 Generalized tonic-clonic seizures; HP:0002076 Migraine
74	FAAH	het	chr1@46871409|G|A	ENST00000243167.8:c.728G>A	ENSP00000243167.8:p.Arg243His	missense	0.0009281	0.0008817	0.00083626	0.901045	0.948463	1	0	0.491	1.19428	5.9295e-07	seizures.|| HP:0001250 Seizures	HP:0001250 Seizures
102	FAAH	het	chr1@46871409|G|A	ENST00000243167.8:c.728G>A	ENSP00000243167.8:p.Arg243His	missense	0.0009281	0.0008817	0.00083626	0.901045	0.948463	1	0	0.491	1.19428	5.9295e-07	generalized absence seizuress, developmental delay, and ADD/ADHD.|| HP:0002121 Absence seizures; HP:0007018 Attention deficit hyperactivity disorder; HP:0001263 Global developmental delay	HP:0002121 Absence seizures;
109	FAAH	het	chr1@46871409|G|A	ENST00000243167.8:c.728G>A	ENSP00000243167.8:p.Arg243His	missense	0.0009281	0.0008817	0.00083626	0.901045	0.948463	1	0	0.491	1.19428	5.9295e-07	hypotonia, motor delay, intellectual delay, speech delay, autism, constipation, and behavioral symptoms. history of hypospadias repair. EEG demonstrated some abnormal spikes. Fragile X testing was negative. || HP:0000718 Aggressive behavior; HP:0000717 Autism; HP:0000708 Behavioral abnormality; HP:0002019 Constipation; HP:0000750 Delayed speech and language development; HP:0002353 EEG abnormality…	HP:0000718 Aggressive behavior
135	FAAH	het	chr1@46871409|G|A	ENST00000243167.8:c.728G>A	ENSP00000243167.8:p.Arg243His	missense	0.0009281	0.0008817	0.00083626	0.901045	0.948463	1	0	0.491	1.19428	5.9295e-07	seizures (generalized, absence), ADD/ADHD, behavioral abnormality|| HP:0002121 Absence seizures; HP:0007018 Attention deficit hyperactivity disorder; HP:0000708 Behavioral abnormality; HP:0001250 Seizures	HP:0002121 Absence seizures; HP:0001250 Seizures
150	FAAH	het	chr1@46871409|G|A	ENST00000243167.8:c.728G>A	ENSP00000243167.8:p.Arg243His	missense	0.0009281	0.0008817	0.00083626	0.901045	0.948463	1	0	0.491	1.19428	5.9295e-07	intractable generalized seizures, congenital microcephaly and nystagmus, severe global developmental delay and intellectual disability, and autism spectrum disorder. nonverbal but uses some sign language, has a normal gait, and normal hearing and vision. Brain MRIs have been essentially normal, however most recently subtle thinning of the posterior aspect of the corpus callosum and left ventricul…	HP:0002197 Generalized seizures; HP:0001250 Seizures
157	FAAH	het	chr1@46871409|G|A	ENST00000243167.8:c.728G>A	ENSP00000243167.8:p.Arg243His	missense	0.0009281	0.0008817	0.00083626	0.901045	0.948463	1	0	0.491	1.19428	5.9295e-07	a late diagnosis of ASD, ADD/ADHD, extreme anxiety, depression, functional decline of communication, daily living, and executive function ability. Previous testing revealed abnormal MTHFR genetic testing.|| HP:0000739 Anxiety; HP:0007018 Attention deficit hyperactivity disorder; HP:0000717 Autism; HP:0000753 Autism with high cognitive abilities; HP:0000729 Autistic behavior; HP:0000716 Depression…	none
154	FAAH	het	chr1@46871418|C|A	ENST00000243167.8:c.737C>A	ENSP00000243167.8:p.Ser246Tyr	missense	0	0	8.3626e-05			0.999	0	0.491	1.19428	5.9295e-07	complex partial seizures beginning at age 5.|| HP:0001250 Seizures	HP:0001250 Seizures
40	FAAH	het	chr1@46871726|G|A	NM_001441.2:c.802G>A	NP_001432.2:p.Gly268Ser	missense	0	0	8.3626e-05			0.006	0.86	0.655	1.19428	5.9295e-07	OCD, ASD, and mycoplasma.|| Autism/Autistic Spectrum Developmental Delay|| HP:0000729 Autistic behavior; HP:0000722 Obsessive-compulsive behavior	none
90	FAAH	het	chr1@46871727|G|T	NM_001441.2:c.803G>T	NP_001432.2:p.Gly268Val	missense	0	4.061e-06	8.3626e-05		20.5925	0.355	0.16	0.655	1.19428	5.9295e-07	a history of autism spectrum disorder-moderate/severe, intellectual disability, eczema, psoriasis, hypotonia, dyspraxia, and difficulty sleeping. Neuropsychiatric diagnoses of obsessive-compulsive disorder, mood disorder-NOS, and anxiety disorder-NOS. Neurobehavioral profile with maladaptive behaviors of aggression, mood changes, and excitable mood. Clinical profile consistent with Disorder of th…	HP:0000718 Aggressive behavior; HP:0006901 Impaired thermal sensitivity; HP:0007021 Pain insensitivity; HP:0002360 Sleep disturbance;
98	FAAH	het	chr1@46871919|G|A	NM_001441.2:c.830G>A	NP_001432.2:p.Arg277His	missense	8.26e-06	8.127e-06	8.3626e-05	10.1242	10.2899	0.009	0.13	-0.312	1.19428	5.9295e-07	generalized tonic-clonic seizures (onset 11 years old at a party with a strobe light). She was diagnosed with juvenile myoclonic epilepsy and has a history of myoclonic jerks. She also has recent visual problems and pale optic nerve, which prompted a question of LHON.	HP:0002069 generalized tonic-clonic seizures
12	FAAH	het	chr1@46871973|G|A	ENST00000243167.8:c.884G>A	ENSP00000243167.8:p.Arg295Gln	missense	0.000371	0.0003463	0.000167252	0.450814	0.482969	0.004	0.12	0.655	1.19428	5.9295e-07	seizures hours after birth. MRI was normal, EEG revealed multifocal epileptiform discharges suggestive of multifocal cortical or cerebral dysfunction with underlying cortical irritability.|| Seizures|| HP:0010841 Multifocal epileptiform discharges; HP:0001250 Seizures	HP:0010841 Multifocal epileptiform discharges; HP:0001250 Seizures	KCNQ2
112	FAAH	het	chr1@46871973|G|A	ENST00000243167.8:c.884G>A	ENSP00000243167.8:p.Arg295Gln	missense	0.000371	0.0003463	0.000167252	0.450814	0.482969	0.004	0.12	0.655	1.19428	5.9295e-07	epilepsy, focal seizures, breakthrough seizures on two medications, learning difficulties, developmental delays. EEG noted multifocal spikes. Physical examination noted bilateral intention/action tremor but was otherwise negative.|| HP:0001263 Global developmental delay; HP:0001250 Seizures; HP:0001328 Specific learning disability; HP:0001337 Tremor	HP:0001250 Seizures
57	FAAH	het	chr1@46872029|T|A	NM_001441.2:c.940T>A	NP_001432.2:p.Phe314Ile	missense	6.625e-05	7.313e-05	8.3626e-05	1.26228	1.14353	1	0.01	0.533	1.19428	5.9295e-07	high-functioning autism, anxiety, and OCD.|| HP:0000739 Anxiety; HP:0000753 Autism with high cognitive abilities; HP:0000722 Obsessive-compulsive behavior	none
75	FAAH	het	chr1@46874228|A|G	NM_001441.2:c.1049A>G	NP_001432.2:p.Lys350Arg	missense	0	0	8.3626e-05			0.683	0.42	0.533	1.19428	5.9295e-07	fatigue, GI dysmotility, Ehlers-Danlos syndrome hypermobility type, and POTS. Family history is positive for EDS in the mother and maternal grandmother.|| HP:0012378 Fatigue; HP:0002579 Gastrointestinal dysmotility; HP:0001382 Joint hypermobility; HP:0012173 Orthostatic tachycardia	none	SLC3A1
53	FAAH	het	chr1@46874772|G|A	NM_001441.2:c.1078-1G>A	NM_001441.2:splice	splice	0	8.121e-06	8.3626e-05		10.2975		0	0.561	1.19428	5.9295e-07	Anxiety, severe or excessive, Obsessive-compulsive behavior, Autistic behavior, Seizures with abnormal movements, autism spectrum disorder (Asperger type), anxiety, OCD symptoms, and refractory generalized epilepsy.|| HP:0000739 Anxiety; HP:0000729 Autistic behavior; HP:0000722 Obsessive-compulsive behavior; HP:0001250 Seizures	HP:0001250 Seizures
48	FAAH	het	chr1@46874816|C|A	NM_001441.2:c.1121C>A	NP_001432.2:p.Thr374Asn	missense	8.236e-06	0	8.3626e-05	10.1537		0	0.49	0.561	1.19428	5.9295e-07	Migraine, Aura preceding attacks, Headache (frequent or severe)|| hemiplegic migraine with aura. || HP:0002077 Migraine with aura	HP:0002077 Migraine with aura
6	FAAH	het	chr1@46877315|G|A	NM_001441.2:c.1348G>A	NP_001432.2:p.Glu450Lys	missense	8.409e-06	8.136e-06	8.3626e-05	9.94482	10.2785		0	0	1.19428	5.9295e-07	seizures (infantile/epileptic spasms and tonic-clonic), abnormal movements, ataxia, abdominal pain, large bowel disease/IBS/constipation, developmental delay, autism, and abnormal histology and enzymology. Autism/Autistic Spectrum, Developmental Delay, Abdominal Pain, Large Bowel, Disease/IBS/Constipation, Abnormal Enzymology, Abnormal Histology/EM, Abnormal Movements, Ataxia, Seizures, Other Neu…	HP:0002027 Abdominal pain; HP:0011097 Epileptic spasms; HP:0002069 Generalized tonic-clonic seizures; HP:0012469 Infantile spasms; HP:0001250 Seizures
145	FAAH	het	chr1@46877866|G|T	ENST00000243167.8:c.1408G>T	ENSP00000243167.8:p.Val470Leu	missense	8.458e-05	9.569e-05	8.3626e-05	0.988721	0.873926	0	1	-0.84	1.19428	5.9295e-07	autism, anxiety, and bruxism. || HP:0000739 Anxiety; HP:0000717 Autism; HP:0003763 Bruxism	none
5	FAAH	het	chr1@46877878|A|C	ENST00000243167.8:c.1420A>C	ENSP00000243167.8:p.Met474Leu	missense	4.275e-05	6.735e-05	0.000167252	3.91233	2.48333	0.004	0.29	0.533	1.19428	5.9295e-07	bilateral pneumothorax at birth, was placed on ECMO in the NICU, then experienced bone marrow failure of unknown cause. currently experiences problems with movement/coordination, spasticity in hands, hypotonia in the rest of his body, developmental delay of gross motor skills (in therapy), dysphagia, esophageal reflux (on Prevacid), renal tubular disease type 4, and elevated alanine. || HP:001091…	none
159	FAAH	het	chr1@46877878|A|C	ENST00000243167.8:c.1420A>C	ENSP00000243167.8:p.Met474Leu	missense	4.275e-05	6.735e-05	0.000167252	3.91233	2.48333	0.004	0.29	0.533	1.19428	5.9295e-07	autism, developmental and speech delay, and regression.|| HP:0000717 Autism; HP:0000750 Delayed speech and language development; HP:0002376 Developmental regression; HP:0001263 Global developmental delay; HP:0001249 Intellectual disability; HP:0001270 Motor delay	none
136	FAAH	het	chr1@46878813|C|T	ENST00000243167.8:c.1532C>T	ENSP00000243167.8:p.Thr511Met	missense	3.297e-05	3.969e-05	8.3626e-05	2.53643	2.10698	0.113	0.12	-0.152	1.19428	5.9295e-07	disorder of the autonomic nervous system (autonomic over-responsivity), orthostasis, chronic fatigue, social anxiety, and depression.	none
119	FAAH	het	chr1@46878851|A|G	ENST00000243167.8:c.1570A>G	ENSP00000243167.8:p.Arg524Gly	missense	5.767e-05	4.061e-05	8.3626e-05	1.45008	2.05925	0.254	0.13	-0.438	1.19428	5.9295e-07	developmental delay, generalized and focal seizures, and migraine.|| HP:0007359 Focal seizures; HP:0002197 Generalized seizures; HP:0001263 Global developmental delay; HP:0002076 Migraine; HP:0001250 Seizures	HP:0007359 Focal seizures; HP:0002197 Generalized seizures; HP:0002076 Migraine; HP:0001250 Seizures
95	FAAH	het	chr1@46879144|C|T	NM_001441.2:c.1637C>T	NP_001432.2:p.Pro546Leu	missense	8.25e-06	1.218e-05	0.000167252	20.273	13.7317	1	0	0.561	1.19428	5.9295e-07	peripheral neuropathy, chronic Lyme disease, lipidemia, chronic fatigue, mycoplasma/mold, autoimmunity, generalized edema, clumsiness/incoordination, migraine, myalgia, tinnitus, POTS, hypothyroidism, hypoglycemia, depression (or bipolar) and anemia (or thrombocytopenia or other cytopathy)|| HP:0001903 Anemia; HP:0007302 Bipolar affective disorder; HP:0012432 Chronic fatigue; HP:0002312 Clumsines…	HP:0002076 Migraine; HP:0003326 Myalgia; HP:0009830 Peripheral neuropathy;
195	FAAH	het	chr1@46879144|C|T	NM_001441.2:c.1637C>T	NP_001432.2:p.Pro546Leu	missense	8.25e-06	1.218e-05	0.000167252	20.273	13.7317	1	0	0.561	1.19428	5.9295e-07	chronic fatigue, short term memory loss, myalgia & muscle weakness, clumsiness & altered gait, hypothyroidism, depression, mycoplasma autoimmune disease, and Lyme disease.|| HP:0012432 Chronic fatigue; HP:0002312 Clumsiness; HP:0000716 Depression; HP:0001288 Gait disturbance; HP:0000821 Hypothyroidism; HP:0002354 Memory impairment; HP:0001324 Muscle weakness; HP:0003326 Myalgia	HP:0002354 Memory impairment; HP:0003326 Myalgia
27	FAAH	het	chr1@46879195|G|A	ENST00000243167.8:c.1688G>A	ENSP00000243167.8:p.Arg563Gln	missense	0	7.216e-06	0.000167252		23.1779	1	0.15	-0.136	1.19428	5.9295e-07	hypotonia, sensory avoidance, skeletal muscle weakness, thyroid disease, and auditory processing disorder.|| Carnitine Deficiency Other Cognitive Issue Thyroid Disease Skeletal Muscle Weakness Hyptonia|| HP:0000820 Abnormality of the thyroid gland; HP:0000729 Autistic behavior; HP:0030197 Fatigable weakness of skeletal muscles; HP:0001252 Muscular hypotonia	none
143	FAAH	het	chr1@46879195|G|A	ENST00000243167.8:c.1688G>A	ENSP00000243167.8:p.Arg563Gln	missense	0	7.216e-06	0.000167252		23.1779	1	0.15	-0.136	1.19428	5.9295e-07	severe intestinal dysmotility, s/p G/J tube and ileostomy, migraines, chronic pain, visceral neuropathy, neurogenic bladder, anxiety, chronic fatigue, muscle weakness & atrophy, and scoliosis. normal development. brain MRI was normal. || HP:0000739 Anxiety; HP:0012432 Chronic fatigue; HP:0012532 Chronic pain; HP:0002579 Gastrointestinal dysmotility; HP:0002076 Migraine; HP:0001324 Muscle weakness…	HP:0012532 Chronic pain; HP:0002076 Migraine
29	FAAH	het	chr1@46879203|C|T	NM_001441.2:c.1696C>T	NP_001432.2:p.Arg566Trp	missense	3.297e-05	2.526e-05	8.3626e-05	2.53643	3.31061	1	0	0.655	1.19428	5.9295e-07	weakness, fatigue, migraines, and autonomic instability. || Chronic Fatigue, Migraine, Myalgia, POTS/Syncope, Tachycardia, Skeletal Muscle Weakness|| HP:0002271 Autonomic dysregulation; HP:0012378 Fatigue; HP:0002076 Migraine; HP:0001324 Muscle weakness	HP:0002076 Migraine
50	FAAH	het	chr1@46879225|C|T	NM_001441.2:c.1718C>T	NP_001432.2:p.Thr573Ile	missense	0	4.061e-06	8.3626e-05		20.5925	0.122	0.17	0.655	1.19428	5.9295e-07	Psychosis, a history of elevated serum glycine and adulthood complex regional pain syndrome. || HP:0010895 Abnormality of glycine metabolism; HP:0012531 Pain	HP:0012531 Pain
72	FAAH	het	chr1@46879232|A|C	NM_001441.2:c.1725A>C	NP_001432.2:p.Glu575Asp	missense	3.298e-05	2.03e-05	8.3626e-05	2.53566	4.11951	0.001	0.56	-0.408	1.19428	5.9295e-07	sudden onset of intractable focal seizures. MRI revealed Chiari malformation 4mm below foramen magnum. febrile seizure at 18 months|| HP:0002308 Arnold-Chiari malformation; HP:0002373 Febrile seizures; HP:0007359 Focal seizures	HP:0002373 Febrile seizures; HP:0007359 Focal seizures
54	MGLL	het	chr3@127411081|G|C	NM_007283.6:c.902C>G	NP_009214.1:p.Ser301Cys	missense	0	4.061e-06	0.000166861		41.0887	.	0	0.491	1.38299	0.00459891	atypical Rett syndrome (known CDKL5 mutation).|| HP:0001250 Seizures	none
160	MGLL	het	chr3@127411081|G|C	NM_007283.6:c.902C>G	NP_009214.1:p.Ser301Cys	missense	0	4.061e-06	0.000166861		41.0887	.	0	0.491	1.38299	0.00459891	autism, developmental and speech delay, and regression. || HP:0000717 Autism; HP:0000750 Delayed speech and language development; HP:0002376 Developmental regression; HP:0001263 Global developmental delay; HP:0001249 Intellectual disability; HP:0001270 Motor delay	none
15	MGLL	het	chr3@127411093|T|A	NM_007283.6:c.890A>T	NP_009214.1:p.Asn297Ile	missense	9.937e-05	0.0001263	0.000333723	3.35838	2.6423	0.002	1	0.402	1.38299	0.00459891	Nausea, Gastroesophageal (GE) reflux, Vomiting, frequent or severe, Recurrent exacerbations, Orthostatic increase in heart rate, history of cyclic vomiting, nausea, reflux, and dysautonomia.|| HP:0002459 Dysautonomia; HP:0002572 Episodic vomiting; HP:0002020 Gastroesophageal reflux; HP:0002018 Nausea	none
68	MGLL	het	chr3@127411093|T|A	NM_007283.6:c.890A>T	NP_009214.1:p.Asn297Ile	missense	9.937e-05	0.0001263	0.000333723	3.35838	2.6423	0.002	1	0.402	1.38299	0.00459891	moderate static encephalopathy, global delay, status epilepticus, generalized tonic-clonic, myoclonic, and focal seizures, clumsiness, and anxiety. Differential diagnosis includes Dravet syndrome.|| HP:0000739 Anxiety; HP:0002312 Clumsiness; HP:0001298 Encephalopathy; HP:0007359 Focal seizures; HP:0002123 Generalized myoclonic seizures; HP:0002069 Generalized tonic-clonic seizures; HP:0001263 Glo…	none
115	MGLL	het	chr3@127411093|T|A	NM_007283.6:c.890A>T	NP_009214.1:p.Asn297Ile	missense	9.937e-05	0.0001263	0.000333723	3.35838	2.6423	0.002	1	0.402	1.38299	0.00459891	tonic-clonic and focal seizures and intellectual disability.|| HP:0007359 Focal seizures; HP:0002069 Generalized tonic-clonic seizures; HP:0001249 Intellectual disability; HP:0001250 Seizures	none
153	MGLL	het	chr3@127411093|T|A	NM_007283.6:c.890A>T	NP_009214.1:p.Asn297Ile	missense	9.937e-05	0.0001263	0.000333723	3.35838	2.6423	0.002	1	0.402	1.38299	0.00459891	refractory right insular vs. frontal focal epilepsy. Onset of seizures was at 13 months of age (associated with Roseola infection and fever) and 95% are during sleep or coming out of sleep. Normal cognition. Possible diagnosis of autosomal dominant nocturnal frontal lobe epilespy (ADNFLE). Neuropsychology report consistent with ADHD.|| HP:0007018 Attention deficit hyperactivity disorder; HP:00073…	none
33	MGLL	het	chr3@127411102|T|A	ENST00000265052:c.881A>T	ENST00000265052:p.His294Leu	missense	8.281e-06	7.216e-06	8.34307e-05	10.075	11.5619	0.006	0.27	0.402	1.38299	0.00459891	episodes of tremor and staring at 4 months. recent EEG revealed generalized discharges. Tremor of limbs, trunk or head, Staring, Seizures|| HP:0011198 EEG with generalized epileptiform discharges; HP:0001250 Seizures; HP:0001337 Tremor	none
77	MGLL	het	chr3@127411114|T|C	NM_007283.6:c.869A>G	NP_009214.1:p.Asn290Ser	missense	0	0	8.34307e-05			0	0.3	0.402	1.38299	0.00459891	HP:0000739 Anxiety; HP:0002353 EEG abnormality; HP:0000725 Psychotic episodes	none
99	MGLL	het	chr3@127413885|C|T	NM_007283.6:c.749G>A	NP_009214.1:p.Arg250His	missense	5.811e-05	4.33e-05	8.34307e-05	1.43574	1.92681	.	0	0.591	1.38299	0.00459891	focal seizures, epileptic encephalopathy, and learning delays. EEG demonstrates electrical status epilepticus in sleep (ESES).|| HP:0002353 EEG abnormality; HP:0200134 Epileptic encephalopathy; HP:0007359 Focal seizures; HP:0001328 Specific learning disability	none
7	MGLL	het	chr3@127413976|C|T	NM_007283.6:c.658G>A	NP_009214.1:p.Gly220Ser	missense	0.002525	0.002934	8.34307e-05	0.0330418	0.0284358	0.867	0.2	0.591	1.38299	0.00459891	hypotonia, strabismus, and developmental delay. HP:0001263 Global developmental delay; HP:0001252 Muscular hypotonia; HP:0000486 Strabismus	none
32	MGLL	het	chr3@127434766|G|A		ENST00000496306:p.Ser43Leu	missense	0.00114	0.0002424	8.34307e-05	0.0731848	0.344186		0	0.591	1.38299	0.00459891	neurodegenerative disorder characterized by neonatal onset refractory epilepsy, a period of normal development followed by regression at 17 months of age, autism and OCD.|| SC Findings: Regression, Seizures, Autistic behavior, Intellectual disability, Autism/Autistic Spectrum, Developmental Delay, Loss of Milestones, Other Cognitive Issue, Seizures, Generalized Seizures, Tonic-Clonic Seizures|| H…	none
42	MGLL	het	chr3@127439979|C|T	NM_007283.6:c.427G>A	NP_009214.1:p.Ala143Thr	missense	0.0003247	0.0003249	0.000166861	0.513894	0.513578	0.15	0.34	0.591	1.38299	0.00459891	a history of infantile spams (began after 2 month immunizations), drop seizures, myoclonic seizures, and abnormal movements. Fever or illness is a trigger. global developmental delay, Lennox-Gastaut syndrome, and precocious puberty.|| HP:0100022 Abnormality of movement; HP:0010819 Atonic seizures; HP:0002123 Generalized myoclonic seizures; HP:0001263 Global developmental delay; HP:0012469 Infanti…	none
49	MGLL	het	chr3@127439979|C|T	NM_007283.6:c.427G>A	NP_009214.1:p.Ala143Thr	missense	0.0003247	0.0003249	0.000166861	0.513894	0.513578	0.15	0.34	0.591	1.38299	0.00459891	epilepsy.|| HP:0001250 Seizures	none
138	MGLL	het	chr3@127439994|C|T	NM_007283.6:c.412G>A	NP_009214.1:p.Ala138Thr	missense	0.0001838	0.000183	0.000166861	0.907842	0.911811	0.697	0.26	0.591	1.38299	0.00459891	epilepsy.|| HP:0001250 Seizures	none
144	MGLL	het	chr3@127439994|C|T	NM_007283.6:c.412G>A	NP_009214.1:p.Ala138Thr	missense	0.0001838	0.000183	0.000166861	0.907842	0.911811	0.697	0.26	0.591	1.38299	0.00459891	epilepsy (partial, intractable), Hirschsprung's disease, ventricular septal defect, and truncal hypotonia. (creatinine excretion low).|| HP:0007359 Focal seizures; HP:0008947 Infantile muscular hypotonia; HP:0001252 Muscular hypotonia; HP:0001250 Seizures; HP:0001629 Ventricular septal defect	none	KCNT1
32	MGLL	het	chr3@127441298|G|A	NM_007283.6:c.374C>T	NP_009214.1:p.Pro125Leu	missense	4.141e-05	4.329e-05	8.34307e-05	2.01475	1.92725	0.998	0	0.306	1.38299	0.00459891	neurodegenerative disorder characterized by neonatal onset refractory epilepsy, a period of normal development followed by regression at 17 months of age, autism and OCD.|| SC Findings: Regression, Seizures, Autistic behavior, Intellectual disability|| Autism/Autistic Spectrum Developmental Delay Loss of Milestones Other Cognitive Issue Seizures Generalized Seizures Tonic-Clonic Seizures|| HP:000…	none
17	MGLL	het	chr3@127441318|C|G	NM_007283.6:c.354G>C	NP_009214.1:p.Gln118His	missense	8.282e-06	8.122e-06	8.34307e-05	10.0737	10.2722	0.002	0.09	0.306	1.38299	0.00459891	EDS type I or III, POTS, gastroparesis, neurogenic bladder, asthma, mast cell disorder, reflex sympathetic dystrophy, complex regional pain syndrome, clotting abnormalities, non-verbal learning disorder, vitamin D deficiency, benign thyroid tumor, ACTH deficiency, cortisol deficiency, pseudotumor cerebri, possible Lyme disease in the past, and questionable spilling of essential electrolytes from …	none
63	MGLL	het	chr3@127441353|C|T	NM_007283.6:c.319G>A	NP_009214.1:p.Val107Ile	missense	0.0002319	0.0002597	8.34307e-05	0.35977	0.321258	0.014	0.14	0.306	1.38299	0.00459891	Dravet syndrome.|| HP:0001250 Seizures	none	SCN1A
107	MGLL	het	chr3@127441392|C|T	NM_007283.6:c.280G>A	NP_009214.1:p.Glu94Lys	missense	0.0001573	0.0001948	0.000166861	1.06078	0.856578	0.98	0.34	0.306	1.38299	0.00459891	encephalopathy, disorder of the autonomic nervous system (autonomic over-responsivity), sleep disorder, ADHD, anxiety disorder, possible bipolar disorder.	none
59	MGLL	het	chr3@127500647|A|G	NM_007283.6:c.247T>C	NP_009214.1:p.Phe83Leu	missense	2.491e-05	3.972e-05	0.000166861	6.69857	4.20094	0.98	0.07	0.383	1.38299	0.00459891	partial epilepsy, neurodevelopmental delay, static encephalopathy, and behavioral issues. Brain MRI was normal.|| HP:0000708 Behavioral abnormality; HP:0001298 Encephalopathy; HP:0007359 Focal seizures; HP:0012758 Neurodevelopmental delay; HP:0001250 Seizures	none
156	MGLL	het	chr3@127500647|A|G	NM_007283.6:c.247T>C	NP_009214.1:p.Phe83Leu	missense	2.491e-05	3.972e-05	0.000166861	6.69857	4.20094	0.98	0.07	0.383	1.38299	0.00459891	Asperger syndrome.|| HP:0000717 Autism; HP:0000753 Autism with high cognitive abilities; HP:0000729 Autistic behavior	none
106	MGLL	het	chr3@127500676|C|T	NM_007283.6:c.218G>A	NP_009214.1:p.Arg73Gln	missense	6.645e-05	6.503e-05	8.34307e-05	1.25554	1.28296	0	0.65	-0.483	1.38299	0.00459891	seizures, generalized and absence, motor tics, autism spectrum disorder, and ADD/ADHD. A chromosomal microarray is pending. || HP:0002121 Absence seizures; HP:0007018 Attention deficit hyperactivity disorder; HP:0000717 Autism; HP:0002197 Generalized seizures; HP:0100034 Motor tics	none	CACNA1H
113	MGLL	het	chr3@127500677|G|A	NM_007283.6:c.217C>T	NP_009214.1:p.Arg73Trp	missense	0.0001495	0.0001227	8.34307e-05	0.558065	0.679957	0.911	0.01	0.467	1.38299	0.00459891	febrile seizures and status epilepticus.|| HP:0002373 Febrile seizures; HP:0001250 Seizures; HP:0002133 Status epilepticus	none
3	MGLL	het	chr3@127500691|T|C	NM_007283.6:c.203A>G	NP_009214.1:p.Tyr68Cys	missense	0	0	8.34307e-05				0	0	1.38299	0.00459891	PANS, frequent infections, dysthymia, anxiety (GAD), migraines (NOS), heat intolerance, exercise intolerance, fatigue (especially following an illness), muscle pain and burning, muscle weakness (mostly in legs), gait changes with exertion, constipation, dysphagia, acid reflux, vision problems including frequent prescription changes (usually 2x per year), feeling of eyes wanting to close, heavines…	none
83	MGLL	het	chr3@127540550|T|C	NM_007283.6:c.142A>G	NP_009214.1:p.Thr48Ala	missense	0.0005799	0.0006746	8.34307e-05	0.143871	0.123674	0	0.77	0.482	1.38299	0.00459891	Developmental Delay Abnormal Enzymology Abnormal Movements Seizures Spasticity Optic Neuropathy Infantile/epileptic spasms, 1-2 or up to 6 tonic seizures in 24 hours, spasticity, abnormal movements, optic atrophy, intellectual disability, apparent hearing problems, and abnormal enzymology. || HP:0100022 Abnormality of movement; HP:0010818 Generalized tonic seizures; HP:0000365 Hearing impairment;…	none
85	MGLL	het	chr3@127540564|C|T	NM_007283.6:c.128G>A	NP_009214.1:p.Arg43Lys	missense	7.455e-05	6.494e-05	8.34307e-05	1.11912	1.28473	0.005	0.57	0.591	1.38299	0.00459891	encephalopathy, disorder of the autonomic nervous system (autonomic over-responsivity), autism spectrum disorder, epilepsy, OCD, motor stereotypies, impulse control disorder. Also has cerebral palsy associated with periventricular leukomalacia (PVL), presumed to be from prematurity (33 weeks) associated with sepsis.|| HP:0002270 Abnormality of the autonomic nervous system; HP:0000729 Autistic beh…	HP:0100710 Impulsivity
2	MGLL	het	chr3@127540645|G|A	NM_007283.6:c.47C>T	NP_009214.1:p.Ser16Phe	missense	0.0009773	0.001241	0.000834307	0.853685	0.672286	0.38	0.03	0.591	1.38299	0.00459891	Coenzyme Q10 Deficiency Abdominal Pain, Migraine, Other Functional/Dysautonomic Issue, Other Muscular Issue, Hyptonia, Other Organ Systems Issue	none
9	MGLL	het	chr3@127540645|G|A	NM_007283.6:c.47C>T	NP_009214.1:p.Ser16Phe	missense	0.0009773	0.001241	0.000834307	0.853685	0.672286	0.38	0.03	0.591	1.38299	0.00459891	cyclic vomiting syndrome, developmental delay, and hypotonia.|| HP:0002572 Episodic vomiting; HP:0001263 Global developmental delay; HP:0001252 Muscular hypotonia	none
11	MGLL	het	chr3@127540645|G|A	NM_007283.6:c.47C>T	NP_009214.1:p.Ser16Phe	missense	0.0009773	0.001241	0.000834307	0.853685	0.672286	0.38	0.03	0.591	1.38299	0.00459891	EDS, muscle atrophy in his legs, weight loss, fatigue, electrical shock sensations, intestinal dysmotility, gastroparesis, chronic neuropathic pain, ataxia, spasticity, POTS, thyroid disease, adrenal insufficiency, chronic kidney stones, abnormal blood acylcarnitines, depression, and a normal EEG. He has had surgeries for Chiari malformation, C6 fusion, and tethered cord. Abnormal Blood, Acylcarn…	none
56	MGLL	het	chr3@127540645|G|A	NM_007283.6:c.47C>T	NP_009214.1:p.Ser16Phe	missense	0.0009773	0.001241	0.000834307	0.853685	0.672286	0.38	0.03	0.591	1.38299	0.00459891	Tourette's.|| HP:0100035 Phonic tics; HP:0100033 Tics	none
65	MGLL	het	chr3@127540645|G|A	NM_007283.6:c.47C>T	NP_009214.1:p.Ser16Phe	missense	0.0009773	0.001241	0.000166861	0.170737	0.134457	0.38	0.03	0.591	1.38299	0.00459891	encephalopathy, obesity, disorder of the autonomic nervous system, gastrointestinal issues, sleep disorder, neuropsychiatric disorders: mood disorder, impulse control disorder, ADHD, OCD, anxiety, joint pain, and dyspraxia.|| HP:0002270 Abnormality of the autonomic nervous system; HP:0000739 Anxiety; HP:0002829 Arthralgia; HP:0007018 Attention deficit hyperactivity disorder; HP:0000708 Behavioral…	HP:0100710 Impulsivity
126	MGLL	het	chr3@127540645|G|A	NM_007283.6:c.47C>T	NP_009214.1:p.Ser16Phe	missense	0.0009773	0.001241	0.000834307	0.853685	0.672286	0.38	0.03	0.591	1.38299	0.00459891	cyclic vomiting syndrome, depression, and anxiety.|| HP:0000739 Anxiety; HP:0000716 Depression; HP:0002572 Episodic vomiting; HP:0002013 Vomiting	none
129	MGLL	het	chr3@127540645|G|A	NM_007283.6:c.47C>T	NP_009214.1:p.Ser16Phe	missense	0.0009773	0.001241	0.000834307	0.853685	0.672286	0.38	0.03	0.591	1.38299	0.00459891	generalized seizures, speech & language impairment, sensory processing impairment, lack of coordination, and hypermetropia.|| HP:0000750 Delayed speech and language development; HP:0002197 Generalized seizures; HP:0000540 Hypermetropia; HP:0002463 Language impairment; HP:0002370 Poor coordination; HP:0001250 Seizures; HP:0003474 Sensory impairment	none
155	MGLL	het	chr3@127540645|G|A	NM_007283.6:c.47C>T	NP_009214.1:p.Ser16Phe	missense	0.0009773	0.001241	0.000834307	0.853685	0.672286	0.38	0.03	0.591	1.38299	0.00459891	autism and focal seizures.|| HP:0000717 Autism; HP:0000729 Autistic behavior; HP:0007359 Focal seizures; HP:0001263 Global developmental delay; HP:0001250 Seizures; HP:0011098 Speech apraxia	none
104	MGLL	het	chr3@127540664|T|C	NM_007283.6:c.28A>G	NP_009214.1:p.Ser10Gly	missense	0	0	8.34307e-05			0	0.57	0.482	1.38299	0.00459891	reactive attachment disorder, episodes of rage, insomnia, and hyperactivity. He also has a history of recurrent otitis.|| HP:0006919 Abnormal aggressive, impulsive or violent behavior; HP:0012433 Abnormal social behavior; HP:0100785 Insomnia; HP:0000403 Recurrent otitis media	HP:0006919 Abnormal aggressive, impulsive or violent behavior; HP:0012433 Abnormal social behavior
