# Supplementary material for: Rare genetic variants in the endocannabinoid system genes CNR1 and DAGLA are associated with neurological phenotypes in humans
Source: PLoS One. 2017 Nov 16;12(11):e0187926. doi: 10.1371/journal.pone.0187926 (PMC5690672; doi:10.1371/journal.pone.0187926)
Supplement: S6 Table — (XLSX) [file pone.0187926.s006.xlsx]

## Sheet: Sheet1
Gene	Phenotype	cases	controls	OR	95% lower CI	95% upper CI	Fisher P (2-tailed)	adj P-value
CNR2	memory disorder	0/11	13/889	0	0	N/A	1	1.03377
CNR2	neurodevelopmental	7/11	442/889	1.7698	0.5145	6.0883	0.383918	1.03377
CNR2	urinary retention	0/11	9/889	0	0	N/A	1	1.03377
CNR2	Aggressive/asocial behavior	1/11	23/889	3.76522	0.4625	30.6539	0.258443	1.03377
FAAH	memory	1/53	11/566	0.97028	0.1228	7.6647	1	1
FAAH	pain sensitivity	14/53	120/566	1.33419	0.7014	2.538	0.384726	1
FAAH	Aggressive/asocial behavior	3/53	17/566	1.93765	0.549	6.8384	0.402748	1
FAAH	sleep	2/53	47/566	0.433041	0.1022	1.8351	0.300098	1
FAAH	seizures	26/53	264/566	1.10157	0.6272	1.9349	0.774556	1
MGLL	memory	0/34	8/482	0	0	N/A	1	1
MGLL	hyperactivity	4/34	64/482	0.870833	0.2969	2.554	1	1
