# Supplementary material for: Rare genetic variants in the endocannabinoid system genes CNR1 and DAGLA are associated with neurological phenotypes in humans
Source: PLoS One. 2017 Nov 16;12(11):e0187926. doi: 10.1371/journal.pone.0187926 (PMC5690672; doi:10.1371/journal.pone.0187926)
Supplement: S7 Table — Columns identical to Table 1: Gene, Phenotypes that were evaluated, Number of cases or controls in which that phenotype was present out of the total number, odds ratio (OR), and P-value corrected for multiple testing. (XLSX) [file pone.0187926.s007.xlsx]

## Sheet: Sheet1
Gene	Phenotype	cases	controls	OR	95% lower CI	95% upper CI	P-value	corrected P-value
CNR1	pain sensitivity	9/22	156/950	3.52367	1.4806	8.3861	0.00510121	0.0357085
CNR1	anxiety	7/22	122/950	3.16721	1.2659	7.9243	0.0187702	0.131391
CNR1	memory disorder	3/22	1/950	149.842	14.8984	1507.05	3.97778e-05	0.000278445
CNR1	sleep disorder	6/22	33/950	10.4205	3.8316	28.3394	0.000112541	0.000787787
CNR1	urinary frequency	2/22	19/950	4.9	1.0686	22.4688	0.0429812	0.300868
CNR1	seizures	11/22	402/950	1.36318	0.5852	3.1754	0.515069	1
CNR1	hearing loss	1/22	31/950	1.41167	0.184	10.8328	1	1
CNR1	Pain sensitivity and anxiety	5/22	47/950	5.65081	1.9986	15.9773	0.00474656	0.0304863
CNR1	Sleep disorder and anxiety	4/22	8/950	26.1667	7.2197	94.8369	8.68832e-05	0.000608183
CNR1	Pain sensitivity and memory disorder	3/22	1/950	149.842	14.8984	1507.05	3.97778e-05	0.000278445
CNR1	Pain sensitivity, memory and sleep disorder	3/22	1/950	149.842	14.8984	1507.05	1.00929e-05	7.06501e-05
CNR1	Pain sensitivity, anxiety and memory disorder	2/22	0/950	N/A	N/A	N/A	0.000489504	0.00342653
CNR1	Pain sensitivity, anxiety, memory and sleep disorder	2/22	0/950	N/A	N/A	N/A	0.000489504	0.00342653
CNR1	Pain sensitivity and sleep disorder	3/22	7/950	21.2707	5.1069	88.5948	0.0010919	0.00543006
DAGLA	anxiety	2/35	177/950	0.264681	0.0629	1.1134	0.0702496	0.210749
DAGLA	neurodevelopmental disorder	27/35	448/950	3.78181	1.7006	8.4098	0.000472832	0.0014185
DAGLA	anxiety and neurodevelopmental disorder	2/35	98/950	0.526902	0.1274	2.282	0.568369	1
DAGLA	seizures	30/35	595/950	3.84456	1.3154	8.8999	0.0106901	0.0320702
DAGLA	seizures and neurodevelopmental disorder	22/35	332/950	3.15	1.5666	6.3341	0.00107617	0.0032285
